# Supplementary material for: Stereospecific Nickel-Catalyzed Cross-Electrophile Coupling Reaction of Alkyl Mesylates and Allylic Difluorides to Access Enantioenriched Vinyl Fluoride-Substituted Cyclopropanes
Source: ACS Catal. 2023 Mar 20;13(7):4488–99. doi: 10.1021/acscatal.3c00257 (PMC10088041; doi:10.1021/acscatal.3c00257)
Supplement: Supplementary file 2 — cs3c00257_si_002.xyz [file cs3c00257_si_002.xyz]

66
TS-BFE-cis-2.log
C       -2.1894520       -1.7607150       -1.4730150
C       -1.0360640       -2.6430140       -1.0708830
H       -0.6370410       -3.3672790       -1.7871250
H       -1.0172670       -2.9815970       -0.0315680
C       -0.7892240       -1.1768450       -1.3238470
H       -0.2887750       -0.9364590       -2.2677130
C       -0.4275390       -0.2295090       -0.2184920
H       -0.7844060       -0.4587130        0.7885020
C       -0.5298010        1.1554690       -0.5236990
F        1.0908690        1.5803920       -1.0911500
C       -0.6185560        2.1675710        0.6071070
O       -1.3815200        3.1923380        0.2746790
O       -0.0603880        2.0065700        1.6669600
C       -1.5705780        4.2323070        1.2732040
H       -0.5832080        4.6536340        1.5203710
H       -1.9780410        3.7655100        2.1835920
C       -2.5052760        5.2638630        0.6892100
H       -3.4822640        4.8174850        0.4460340
H       -2.6642320        6.0686920        1.4237130
H       -2.0811370        5.7070930       -0.2253780
Ni        1.6440910       -0.0623600       -0.1448910
P        1.9832650       -1.7123220        1.2356210
P        3.7869350        0.3219050       -0.6781180
C        3.3755950       -1.4420540        2.3942410
H        3.3978420       -2.2646990        3.1259260
H        4.3367440       -1.4089380        1.8650890
H        3.2192710       -0.4889840        2.9213800
C        2.3218760       -3.3169530        0.4335190
H        3.2272410       -3.2352940       -0.1837280
H        2.4636410       -4.0950230        1.1999680
H        1.4728380       -3.5824630       -0.2119950
C        0.6083050       -2.0426830        2.3984010
H        0.3586330       -1.1124350        2.9302000
H       -0.2795520       -2.4040880        1.8646610
H        0.9307440       -2.8053630        3.1241390
C        4.9153010       -1.0693090       -1.0461980
H        4.4595860       -1.6984610       -1.8255120
H        5.8782360       -0.6771630       -1.4095470
H        5.0876860       -1.6796240       -0.1491500
C        3.7393710        1.2605040       -2.2471050
H        3.1499580        2.1756730       -2.0996550
H        4.7625640        1.5155980       -2.5646050
H        3.2521380        0.6461960       -3.0193060
C        4.6966270        1.4106930        0.4746560
H        4.0774970        2.2981090        0.6770570
H        4.8856180        0.8850280        1.4212600
H        5.6542950        1.7218070        0.0279590
H       -2.5378320       -1.8617320       -2.5085250
C       -3.3021150       -1.4545090       -0.4869250
C       -4.0195820       -0.1328440       -0.8156290
C       -4.3177810       -2.6093150       -0.4162160
H       -2.8566230       -1.3503620        0.5191170
C       -5.1572230        0.1645630        0.1687150
H       -4.4303590       -0.2012470       -1.8407480
H       -3.2972310        0.6974620       -0.8250070
C       -5.4556870       -2.3164600        0.5694770
H       -4.7410180       -2.7710880       -1.4255990
H       -3.7989290       -3.5431620       -0.1395690
C       -6.1591090       -0.9942600        0.2385100
H       -5.6696780        1.1003390       -0.1133380
H       -4.7275510        0.3325270        1.1740760
H       -6.1811100       -3.1480570        0.5726450
H       -5.0398180       -2.2576710        1.5926680
H       -6.9454370       -0.7799370        0.9825570
H       -6.6673800       -1.0908590       -0.7391230
F       -1.1411420        1.5337860       -1.6402510
66
TS-BFE-cis-3.log
C       -2.4734720       -1.7255730       -1.2405980
C       -1.4006010       -2.5766050       -0.6122190
H       -1.0856350       -3.4989070       -1.1090850
H       -1.3874790       -2.6262090        0.4801640
C       -1.0229650       -1.2587540       -1.2437560
H       -0.5161800       -1.3214430       -2.2122830
C       -0.5540050       -0.1009530       -0.4166320
H       -0.9359850       -0.0176470        0.6036480
C       -0.4762820        1.1592920       -1.0659010
F        1.1875810        1.1975480       -1.7000710
C       -0.4626880        2.4464050       -0.2619140
O        0.3203150        2.3298710        0.8030350
O       -1.1193560        3.4079160       -0.5744670
C        0.3403630        3.4156180        1.7695400
H        0.2982580        4.3715320        1.2276190
H        1.3184760        3.3223870        2.2600510
C       -0.8017730        3.2713090        2.7539140
H       -0.7499680        2.3021320        3.2747650
H       -0.7403370        4.0736030        3.5062890
H       -1.7746310        3.3503910        2.2446300
Ni        1.5272400       -0.1566710       -0.3001570
P        1.6398290       -1.3426450        1.5194620
P        3.7048770       -0.1900660       -0.8180880
C        3.0096540       -0.8569200        2.6324730
H        2.9283600       -1.4239380        3.5729200
H        3.9865590       -1.0590120        2.1749660
H        2.9262410        0.2193380        2.8463140
C        1.8367440       -3.1369460        1.2454730
H        2.7663650       -3.3245750        0.6906220
H        1.8680450       -3.6633200        2.2123330
H        0.9870520       -3.5026820        0.6512630
C        0.1960060       -1.1909140        2.6347100
H        0.0262510       -0.1272810        2.8596390
H       -0.7040450       -1.6100100        2.1669360
H        0.4072070       -1.7342530        3.5687410
C        4.6944500       -1.7210710       -0.6846970
H        4.1861070       -2.5210430       -1.2437620
H        5.6923440       -1.5507770       -1.1187570
H        4.8049820       -2.0309960        0.3633460
C        3.7859140        0.2105130       -2.6007150
H        3.2870680        1.1735280       -2.7747910
H        4.8357280        0.2622390       -2.9292410
H        3.2568190       -0.5703860       -3.1678070
C        4.6902660        1.1186540       -0.0070290
H        4.1646650        2.0771660       -0.1376520
H        4.7821480        0.9073390        1.0678110
H        5.6926910        1.1808600       -0.4593690
H       -2.8500110       -2.0632040       -2.2142550
C       -3.5297730       -1.0550440       -0.3814810
C       -4.0982090        0.2088300       -1.0512750
C       -4.6662310       -2.0306960       -0.0272300
H       -3.0593850       -0.7447530        0.5692460
C       -5.1785750        0.8777030       -0.1927990
H       -4.5307740       -0.0754620       -2.0291910
H       -3.2852290        0.9197910       -1.2653510
C       -5.7471430       -1.3654410        0.8339660
H       -5.1219330       -2.3999500       -0.9653580
H       -4.2505880       -2.9131100        0.4889750
C       -6.3025260       -0.1033950        0.1621420
H       -5.5877390        1.7598040       -0.7145220
H       -4.7158180        1.2514290        0.7398990
H       -6.5616400       -2.0799950        1.0432570
H       -5.3100810       -1.0911480        1.8122850
H       -7.0474950        0.3835350        0.8146550
H       -6.8344130       -0.3920870       -0.7636790
F       -1.0477920        1.3298070       -2.2505810
66
TS-BFE-cis-4.log
C       -2.5285860       -1.1005750       -1.6276710
C       -1.4756830       -2.1643040       -1.4571770
H       -1.1721290       -2.7644020       -2.3200150
H       -1.4728150       -2.7066530       -0.5075940
C       -1.0702320       -0.7111220       -1.4172420
H       -0.5568330       -0.3347370       -2.3082380
C       -0.5861590       -0.0723080       -0.1496460
H       -1.0037870       -0.4300830        0.7926040
C       -0.4535870        1.3425040       -0.1602730
F        1.1945600        1.5708520       -0.7486260
C       -0.3558460        2.1025300        1.1694380
O       -0.1366980        3.4059100        1.1682360
O       -0.5017730        1.5033150        2.2089400
C        0.0937040        4.2640700        0.0117040
H       -0.8712230        4.4287040       -0.4894560
H        0.7757110        3.7607400       -0.6836470
C        0.6806530        5.5545050        0.5331880
H        1.6450790        5.3737320        1.0334820
H        0.8490600        6.2432480       -0.3096880
H       -0.0028910        6.0399110        1.2472560
Ni        1.4679790       -0.2928400       -0.1141390
P        1.5140910       -2.1386790        1.0318080
P        3.6417330       -0.2074230       -0.6546200
C        2.8958320       -2.2006880        2.2306820
H        2.7887580       -3.0972000        2.8610660
H        3.8647330       -2.2381100        1.7166850
H        2.8565820       -1.3019020        2.8641840
C        1.6491830       -3.6680300        0.0446250
H        2.5783370       -3.6499220       -0.5410510
H        1.6493980       -4.5429250        0.7136390
H        0.7940780       -3.7277830       -0.6437140
C        0.0653000       -2.4064240        2.1173950
H       -0.0728660       -1.5197560        2.7538340
H       -0.8417880       -2.5674850        1.5203540
H        0.2480480       -3.2899190        2.7485640
C        4.5751940       -1.6958650       -1.1572900
H        4.0355720       -2.1965130       -1.9751030
H        5.5758870       -1.3989470       -1.5090350
H        4.6811550       -2.3935790       -0.3152680
C        3.7228970        0.8670960       -2.1330080
H        3.2606440        1.8361070       -1.8999120
H        4.7710790        1.0131040       -2.4378930
H        3.1608830        0.3934340       -2.9523020
C        4.6818390        0.6352600        0.5896260
H        4.1893000        1.5788460        0.8710230
H        4.7782280        0.0029490        1.4838760
H        5.6805520        0.8469480        0.1759860
H       -2.9018320       -0.9488570       -2.6482540
C       -3.5808600       -0.8756380       -0.5577020
C       -4.1247660        0.5636820       -0.5836590
C       -4.7355820       -1.8855990       -0.6819240
H       -3.1126780       -1.0372430        0.4302790
C       -5.1967110        0.7920940        0.4885460
H       -4.5585880        0.7576530       -1.5829430
H       -3.2971770        1.2796230       -0.4597170
C       -5.8102130       -1.6625410        0.3896720
H       -5.1914160       -1.7820900       -1.6847550
H       -4.3383290       -2.9134420       -0.6214160
C       -6.3396200       -0.2230810        0.3645430
H       -5.5879190        1.8219330        0.4237890
H       -4.7317010        0.6945720        1.4874160
H       -6.6383660       -2.3792940        0.2546710
H       -5.3742180       -1.8692120        1.3848950
H       -7.0789420       -0.0713740        1.1696630
H       -6.8720750       -0.0512430       -0.5896150
F       -1.0255680        2.0430370       -1.1420370
66
TS-BFE-cis-5.log
C       -1.8403920       -2.0303970       -1.8234040
C       -0.6225710       -2.7646810       -1.3229120
H       -0.0627820       -3.4023970       -2.0138270
H       -0.6427540       -3.1346390       -0.2959140
C       -0.5523370       -1.2699080       -1.5066640
H       -0.0109250       -0.9284910       -2.3957270
C       -0.3935970       -0.3289370       -0.3517090
H       -0.7567840       -0.6498990        0.6257660
C       -0.6703180        1.0400440       -0.6050820
F        0.9151580        1.7339110       -1.0178020
C       -1.0269140        1.9351210        0.5684660
O       -2.1075460        2.6482840        0.3021740
O       -0.4184750        1.9201630        1.6120060
C       -2.6480380        3.4729480        1.3708230
H       -1.9208090        4.2719580        1.5862310
H       -2.7465620        2.8488570        2.2725670
C       -3.9765150        4.0147070        0.9009120
H       -4.6823920        3.1952800        0.6919030
H       -4.4085650        4.6536060        1.6868060
H       -3.8560790        4.6195190       -0.0114140
Ni        1.6276440        0.1170190       -0.1381850
P        2.1051180       -1.5336250        1.1979800
P        3.7255090        0.7876470       -0.5445280
C        3.3657140       -1.1184690        2.4597290
H        3.4591910       -1.9592120        3.1647950
H        4.3440110       -0.9254000        2.0014530
H        3.0382520       -0.2204260        3.0046710
C        2.7164720       -3.0412020        0.3696640
H        3.6341420       -2.8083450       -0.1880790
H        2.9244540       -3.8217910        1.1182430
H        1.9514640       -3.3977580       -0.3348400
C        0.7161050       -2.0981490        2.2488060
H        0.3118160       -1.2360990        2.7999830
H       -0.0808780       -2.5435250        1.6408720
H        1.0903260       -2.8474240        2.9635330
C        5.0568080       -0.4183050       -0.8850600
H        4.7281160       -1.0888090       -1.6932900
H        5.9642100        0.1189100       -1.2031650
H        5.2860060       -1.0169650        0.0069670
C        3.6250280        1.7540920       -2.0939620
H        2.9016380        2.5697670       -1.9610400
H        4.6153130        2.1625100       -2.3495220
H        3.2729640        1.0975430       -2.9040900
C        4.4077320        1.9593270        0.6809160
H        3.6640370        2.7529340        0.8511990
H        4.5987700        1.4408780        1.6310680
H        5.3437920        2.4030210        0.3063600
H       -2.0100810       -2.1158240       -2.9033640
C       -3.1648420       -1.9250310       -1.0649630
C       -3.1294210       -2.2341240        0.4432430
C       -3.8504120       -0.5674980       -1.3215300
H       -3.8194410       -2.6980480       -1.5134770
C       -4.5292130       -2.1570540        1.0679080
H       -2.4757910       -1.5147620        0.9626880
H       -2.6963680       -3.2330130        0.6148750
C       -5.2452040       -0.4909720       -0.6907200
H       -3.2282730        0.2370960       -0.8986350
H       -3.9056050       -0.3781860       -2.4074590
C       -5.1891120       -0.7973100        0.8101640
H       -4.4678380       -2.3565890        2.1514220
H       -5.1643580       -2.9530450        0.6365970
H       -5.6850750        0.5062480       -0.8644860
H       -5.9122780       -1.2215250       -1.1849630
H       -6.2013170       -0.7707740        1.2487600
H       -4.6031830       -0.0075030        1.3175000
F       -1.2384300        1.3897180       -1.7527260
66
TS-BFE-cis-6.log
C       -2.6317170       -1.7893640       -1.4968620
C       -1.5272840       -2.6400620       -0.9231450
H       -1.1602440       -3.4959180       -1.4978270
H       -1.5130600       -2.7933210        0.1577660
C       -1.2044530       -1.2514380       -1.4156720
H       -0.6917950       -1.2016890       -2.3824870
C       -0.7547900       -0.1638550       -0.4900800
H       -1.1256790       -0.1742440        0.5358960
C       -0.7034910        1.1491360       -1.0309420
F        0.9302180        1.2352650       -1.7190550
C       -0.6320100        2.3665070       -0.1259710
O        0.1869020        2.1410160        0.8914110
O       -1.2600980        3.3740100       -0.3324630
C        0.3873790        3.1985310        1.8645050
H       -0.5761730        3.4036160        2.3574050
H        0.6981320        4.1079410        1.3268920
C        1.4403310        2.7177940        2.8345670
H        2.3810420        2.4925950        2.3081100
H        1.6370320        3.5018970        3.5818540
H        1.1051910        1.8114630        3.3621800
Ni        1.3292160       -0.1804680       -0.3865950
P        1.4734130       -1.4949680        1.3422050
P        3.5099830       -0.0672620       -0.8748920
C        2.8223920       -1.0688710        2.5048680
H        2.7515900       -1.7194110        3.3904670
H        3.8090200       -1.2001090        2.0427940
H        2.7036430       -0.0195920        2.8123770
C        1.7270270       -3.2520570        0.9158680
H        2.6538630       -3.3580990        0.3350020
H        1.7912250       -3.8571870        1.8337700
H        0.8819310       -3.5963370        0.3025020
C        0.0230130       -1.4835180        2.4603900
H       -0.1755080       -0.4495770        2.7797100
H       -0.8666590       -1.8821510        1.9570950
H        0.2489220       -2.1011520        3.3434000
C        4.5773100       -1.5518710       -0.8512020
H        4.1195330       -2.3276480       -1.4833490
H        5.5710470       -1.2954340       -1.2510920
H        4.6891780       -1.9413570        0.1698130
C        3.6030180        0.4931230       -2.6132080
H        3.0605330        1.4429600       -2.7131770
H        4.6549770        0.6243590       -2.9114170
H        3.1243590       -0.2581700       -3.2595060
C        4.4104820        1.2167880        0.0655880
H        3.8384690        2.1549090       -0.0001040
H        4.4938240        0.9220450        1.1210390
H        5.4167340        1.3668580       -0.3567060
H       -2.9142450       -2.0461810       -2.5247620
C       -3.8345610       -1.2728360       -0.7065850
C       -3.7274630       -1.3138700        0.8286940
C       -4.2500150        0.1346600       -1.1799810
H       -4.6693650       -1.9528420       -0.9667240
C       -5.0264820       -0.8396720        1.4944850
H       -2.9031140       -0.6658070        1.1684460
H       -3.4838910       -2.3348760        1.1647200
C       -5.5436170        0.6114740       -0.5098470
H       -3.4411040        0.8465480       -0.9454670
H       -4.3591010        0.1404540       -2.2782710
C       -5.4267730        0.5615930        1.0179710
H       -4.9135810       -0.8555010        2.5920260
H       -5.8390430       -1.5492960        1.2512160
H       -5.7909780        1.6335060       -0.8445980
H       -6.3804300       -0.0369140       -0.8298280
H       -6.3753910        0.8718840        1.4886560
H       -4.6588170        1.2876980        1.3450400
F       -1.3241340        1.4244320       -2.1698500
66
TS-BFE-cis-7.log
C       -2.6312660       -1.7898960       -1.4963800
C       -1.5267730       -2.6402620       -0.9222940
H       -1.1595690       -3.4962620       -1.4966570
H       -1.5126040       -2.7931440        0.1586740
C       -1.2040730       -1.2517650       -1.4152680
H       -0.6913420       -1.2022900       -2.3820600
C       -0.7546020       -0.1638410       -0.4899880
H       -1.1255450       -0.1739570        0.5359660
C       -0.7033200        1.1490180       -1.0312850
F        0.9302180        1.2351960       -1.7191240
C       -0.6323290        2.3665780       -0.1265140
O        0.1868150        2.1416140        0.8907940
O       -1.2609960        3.3737160       -0.3330300
C        0.3867870        3.1992580        1.8638480
H       -0.5768650        3.4039050        2.3567360
H        0.6971210        4.1088010        1.3262180
C        1.4399440        2.7190230        2.8339390
H        2.3806190        2.4937960        2.3074230
H        1.6366280        3.5034160        3.5809260
H        1.1050320        1.8128130        3.3619050
Ni        1.3292990       -0.1804070       -0.3864220
P        1.4733830       -1.4942630        1.3428280
P        3.5100450       -0.0678030       -0.8750050
C        2.8223750       -1.0674670        2.5052110
H        2.7515140       -1.7173140        3.3913130
H        3.8089490       -1.1992330        2.0431630
H        2.7038190       -0.0179230        2.8118910
C        1.7272320       -3.2515000        0.9172700
H        2.6538370       -3.3575890        0.3360570
H        1.7919730       -3.8561510        1.8354490
H        0.8819710       -3.5963070        0.3044300
C        0.0229470       -1.4825230        2.4609520
H       -0.1756330       -0.4484970        2.7799580
H       -0.8666760       -1.8813370        1.9577060
H        0.2488290       -2.0998940        3.3441520
C        4.5772360       -1.5525060       -0.8507910
H        4.1193040       -2.3285190       -1.4825360
H        5.5709420       -1.2963350       -1.2509300
H        4.6892060       -1.9415160        0.1703980
C        3.6027040        0.4916710       -2.6136420
H        3.0607770        1.4418060       -2.7138350
H        4.6546050        0.6220890       -2.9124110
H        3.1232500       -0.2596210       -3.2593520
C        4.4108570        1.2166410        0.0646380
H        3.8388520        2.1547480       -0.0013370
H        4.4944620        0.9223790        1.1202050
H        5.4170050        1.3665010       -0.3579800
H       -2.9136950       -2.0470650       -2.5242190
C       -3.8342240       -1.2732760       -0.7063440
C       -3.7272590       -1.3137470        0.8289570
C       -4.2498450        0.1340190       -1.1801780
H       -4.6689240       -1.9534800       -0.9663020
C       -5.0265440       -0.8397810        1.4943940
H       -2.9031990       -0.6652350        1.1685570
H       -3.4833410       -2.3345340        1.1653930
C       -5.5437000        0.6107130       -0.5104420
H       -3.4411300        0.8461160       -0.9456110
H       -4.3586650        0.1395590       -2.2784960
C       -5.4272060        0.5612260        1.0174210
H       -4.9138360       -0.8552690        2.5919610
H       -5.8388330       -1.5497330        1.2511760
H       -5.7911980        1.6326170       -0.8454840
H       -6.3803040       -0.0379220       -0.8304670
H       -6.3760610        0.8712810        1.4877840
H       -4.6596050        1.2876920        1.3445160
F       -1.3239590        1.4238990       -2.1703130
66
TS-BFE-cis.log
C       -2.7190250       -1.4890440       -1.2519680
C       -1.6652850       -2.4367770       -0.7403390
H       -1.4172980       -3.3301100       -1.3211090
H       -1.6119070       -2.5758140        0.3428790
C       -1.2484700       -1.0927670       -1.2853870
H       -0.7862990       -1.1053040       -2.2778960
C       -0.6816990       -0.0250010       -0.4001810
H       -1.0294060        0.0193170        0.6344180
C       -0.5407900        1.2654590       -0.9782820
F        1.0758620        1.1974810       -1.7166950
C       -0.3345120        2.5003160       -0.1184420
O        0.4670760        2.2282760        0.9014790
O       -0.8517410        3.5609310       -0.3621600
C        0.8003970        3.3009110        1.8205630
H       -0.1196760        3.6069950        2.3432550
H        1.1628090        4.1591580        1.2336360
C        1.8502810        2.7692220        2.7669630
H        2.7474660        2.4501590        2.2136950
H        2.1403210        3.5604800        3.4753140
H        1.4654700        1.9124560        3.3413140
Ni        1.3916280       -0.2226540       -0.3648980
P        1.4967070       -1.4618320        1.4186330
P        3.5421130       -0.3598980       -0.9597000
C        2.9318200       -1.0902740        2.4935650
H        2.8431780       -1.6704460        3.4251710
H        3.8791520       -1.3448480        2.0019050
H        2.9255370       -0.0164310        2.7301120
C        1.5743160       -3.2564060        1.0917400
H        2.4609910       -3.4819820        0.4831030
H        1.6246530       -3.8101670        2.0423580
H        0.6748490       -3.5560870        0.5348030
C        0.1068810       -1.2540140        2.5921660
H        0.0122590       -0.1885610        2.8497260
H       -0.8347160       -1.6050320        2.1510840
H        0.3191320       -1.8335750        3.5039000
C        4.4689700       -1.9335880       -0.8816720
H        3.9135490       -2.6995700       -1.4436080
H        5.4622550       -1.7964550       -1.3374590
H        4.5913050       -2.2698470        0.1567820
C        3.5844920        0.0701900       -2.7367120
H        3.1169750        1.0540580       -2.8784230
H        4.6246700        0.0887290       -3.0977980
H        3.0090270       -0.6801840       -3.2999720
C        4.6029340        0.8922060       -0.1539450
H        4.1167630        1.8740280       -0.2606880
H        4.7088940        0.6601330        0.9152640
H        5.5971080        0.9180730       -0.6275580
H       -3.1532010       -1.7296740       -2.2304320
C       -3.7018350       -0.8384810       -0.2958380
C       -4.2161820        0.5104200       -0.8296760
C       -4.8820680       -1.7751980        0.0184510
H       -3.1801420       -0.6422840        0.6585990
C       -5.2226380        1.1608500        0.1271730
H       -4.7002690        0.3392060       -1.8097890
H       -3.3694570        1.1895470       -1.0157170
C       -5.8897350       -1.1286050        0.9772250
H       -5.3922060       -2.0330360       -0.9288350
H       -4.5025320       -2.7223250        0.4389690
C       -6.3909020        0.2181620        0.4408070
H       -5.5958520        2.1081130       -0.2984480
H       -4.7053900        1.4222980        1.0693380
H       -6.7380750       -1.8112550        1.1563790
H       -5.4027210       -0.9681790        1.9572570
H       -7.0812360        0.6869040        1.1630050
H       -6.9718650        0.0442420       -0.4841960
F       -1.1687910        1.5601200       -2.1087490
66
TS-BFE-trans-10.log
C        1.8155430       -1.5735980        1.5535710
C        1.1548380       -2.8636390        1.9657530
H        0.6235090       -2.8745800        2.9227080
H        1.6191720       -3.8155070        1.6921450
C        0.5654630       -2.0339820        0.8415960
H        0.7387890       -2.4318040       -0.1627270
C       -0.7007150       -1.2426930        0.9472940
H       -1.1112740       -1.0641220        1.9443840
C       -1.7004600       -1.5076190       -0.0328960
F       -1.1541720       -0.5633710       -1.3955720
C       -3.0868880       -0.8966140        0.1340440
O       -4.0072340       -1.6087260       -0.4860320
O       -3.2770300        0.1201930        0.7614820
C       -5.3751090       -1.1181300       -0.4302480
H       -5.3917960       -0.1012310       -0.8535680
H       -5.6736560       -1.0500740        0.6276120
C       -6.2395900       -2.0791570       -1.2098520
H       -6.2001610       -3.0889830       -0.7722470
H       -7.2839140       -1.7309560       -1.1859250
H       -5.9162500       -2.1361860       -2.2610410
Ni       -0.2642440        0.5592420        0.0229440
P       -0.0297360        1.7849760        1.8023440
C       -1.0462820        3.3020070        1.6659390
H       -1.0570340        3.8266900        2.6340640
H       -0.6410820        3.9736450        0.8970800
H       -2.0721760        3.0153110        1.3911990
C        1.6469720        2.3701640        2.2388640
H        2.1096300        2.8825910        1.3856620
H        1.5779790        3.0640880        3.0913210
H        2.2685480        1.5083780        2.5209430
C       -0.6372400        1.0442080        3.3621090
H       -1.6910880        0.7557640        3.2371710
H       -0.0421480        0.1564330        3.6185600
H       -0.5519720        1.7867010        4.1708470
H        1.6383110       -0.7417910        2.2426450
C        3.1226290       -1.4238170        0.7836670
C        3.6250650       -2.7041260        0.0978460
C        2.9738220       -0.2889970       -0.2498020
H        3.9025160       -1.1168040        1.5071470
C        4.9150330       -2.4547280       -0.6958180
H        2.8471860       -3.0808480       -0.5913100
H        3.7920020       -3.4941920        0.8484550
C        4.2566610       -0.0383510       -1.0460390
H        2.1611780       -0.5658980       -0.9449390
H        2.6373070        0.6319650        0.2518180
C        4.7454000       -1.3257380       -1.7198500
H        5.2342710       -3.3839130       -1.1979960
H        5.7242140       -2.1836300        0.0076000
H        4.0887250        0.7520020       -1.7980330
H        5.0421810        0.3376190       -0.3645810
H        5.6935600       -1.1470290       -2.2552690
H        4.0052430       -1.6361860       -2.4809270
F       -1.7010460       -2.6679140       -0.6853680
P        0.2511020        2.1086810       -1.5027520
C        1.5027830        3.4184640       -1.2799310
H        2.4672380        2.9559850       -1.0224700
H        1.6107330        3.9857810       -2.2177980
H        1.2028940        4.1034680       -0.4748950
C       -1.2673470        2.9608290       -2.0621400
H       -1.0695140        3.5566090       -2.9670940
H       -2.0264320        2.1939430       -2.2802270
H       -1.6434020        3.6144230       -1.2619300
C        0.8293340        1.1960730       -2.9799840
H        0.1464530        0.3556100       -3.1687970
H        0.8510880        1.8659180       -3.8539610
H        1.8390960        0.8036690       -2.7918450
66
TS-BFE-trans-11.log
C       -1.7904260       -1.5986470       -0.9681010
C       -1.2077000       -2.9885060       -0.9407330
H       -0.7520270       -3.3670590       -1.8609040
H       -1.6809070       -3.7519900       -0.3157180
C       -0.5048480       -1.8484720       -0.2216660
H       -0.5909680       -1.8728470        0.8682120
C        0.7763720       -1.2304510       -0.6839590
H        0.9978150       -1.2350350       -1.7541670
C        1.9171120       -1.4439580        0.1351090
F        1.6581430       -0.2751140        1.4251590
C        3.2869780       -0.9826710       -0.3498320
O        4.2579960       -1.5839470        0.3089430
O        3.4231550       -0.1634490       -1.2289330
C        5.6216590       -1.2113750       -0.0322810
H        5.7261550       -0.1242640        0.1115450
H        5.7807300       -1.4292590       -1.1000310
C        6.5499950       -2.0002070        0.8590810
H        6.4222650       -3.0827140        0.7020750
H        7.5926450       -1.7358990        0.6234620
H        6.3650660       -1.7721300        1.9204800
Ni        0.6033130        0.6384250        0.0636950
H       -1.6522000       -1.0827260       -1.9236910
C       -3.0799780       -1.1736360       -0.2797410
C       -4.2959050       -1.4447680       -1.1844080
C       -3.3110350       -1.7711240        1.1173190
H       -3.0080860       -0.0769060       -0.1497270
C       -5.6027390       -0.9374870       -0.5631690
H       -4.3687290       -2.5343620       -1.3604940
H       -4.1358830       -0.9776060       -2.1717850
C       -4.6128670       -1.2531670        1.7425090
H       -3.3590180       -2.8726840        1.0425600
H       -2.4624250       -1.5352880        1.7798400
C       -5.8206550       -1.5219520        0.8372740
H       -6.4564240       -1.1791560       -1.2192680
H       -5.5623550        0.1654430       -0.4918730
H       -4.7648590       -1.7135670        2.7336270
H       -4.5208560       -0.1640600        1.9121210
H       -6.7394820       -1.1096320        1.2883950
H       -5.9723050       -2.6142990        0.7534540
F        1.9635220       -2.4911570        0.9543320
P       -0.1173750        2.2102940        1.4962160
C       -1.8566670        1.7984360        1.8954350
H       -1.9134830        0.7327220        2.1605600
H       -2.2146800        2.4097960        2.7389250
H       -2.4876820        1.9797920        1.0137770
C       -0.1175540        4.0198350        1.2365080
H       -0.5455680        4.5137780        2.1231630
H        0.9150540        4.3701140        1.0899520
H       -0.7183880        4.2799830        0.3536040
C        0.7775140        1.9925530        3.0757970
H        1.8243010        2.3066740        2.9455600
H        0.3049620        2.5962310        3.8664120
H        0.7596500        0.9290670        3.3521640
P        0.0281310        1.6281260       -1.7808080
C        0.2700400        0.7001940       -3.3402650
H       -0.4051030       -0.1652090       -3.3892130
H        0.0625970        1.3706650       -4.1888280
H        1.3125730        0.3542340       -3.3931490
C        1.1267370        3.0705060       -2.0261050
H        0.9047900        3.5492670       -2.9928350
H        1.0018800        3.8004330       -1.2168350
H        2.1669520        2.7113690       -2.0236040
C       -1.6818680        2.2589610       -1.9076680
H       -1.8885400        2.9686660       -1.0949350
H       -1.8184840        2.7634590       -2.8770150
H       -2.3822520        1.4140460       -1.8325400
66
TS-BFE-trans-12.log
C        1.0248510       -2.0099410       -0.1605010
C        0.5116100       -3.0446710       -1.1319460
H       -0.3090500       -3.6875270       -0.8070180
H        1.2223850       -3.5204030       -1.8140990
C        0.2419940       -1.5679790       -1.3771630
H        0.8550110       -1.1381640       -2.1741200
C       -1.0453390       -0.8091070       -1.2292200
H       -1.5039020       -0.4243840       -2.1446330
C       -2.0294740       -1.1766530       -0.2658150
F       -2.0382470       -2.4054110        0.2501140
C       -3.4170610       -0.5474570       -0.3603640
O       -4.3375850       -1.3383240        0.1574370
O       -3.6057940        0.5421530       -0.8475730
C       -5.7067460       -0.8491960        0.1605330
H       -6.0004320       -0.6412500       -0.8803880
H       -5.7302370        0.1017380        0.7159700
C       -6.5714120       -1.9086690        0.7999310
H       -6.2525680       -2.1051790        1.8355840
H       -7.6169030       -1.5635840        0.8179440
H       -6.5264060       -2.8505250        0.2309870
Ni       -0.3689110        0.7359500       -0.0240670
P        0.4484520        1.8787800        1.7144990
P        0.4559170        1.9636010       -1.6116050
C       -0.6714870        3.2115420        2.2694430
H       -0.3414560        3.6177960        3.2385870
H       -0.6901220        4.0136240        1.5172880
H       -1.6852810        2.7938200        2.3680070
C        2.1253680        2.6055410        1.7263850
H        2.2030920        3.4185480        0.9911020
H        2.3420430        3.0038950        2.7300690
H        2.8580640        1.8219700        1.4812920
C        0.4931120        0.6896580        3.1036050
H       -0.4944990        0.2204710        3.2100310
H        1.2357740       -0.0916920        2.8821500
H        0.7682810        1.2074220        4.0357810
C        0.1192870        3.7468240       -1.3842880
H        0.6542500        4.1373410       -0.5083770
H        0.4438220        4.2974280       -2.2811000
H       -0.9622400        3.8877840       -1.2384560
C        2.2625130        1.8193690       -1.8439360
H        2.5004610        0.7870770       -2.1357840
H        2.5852400        2.5083080       -2.6403210
H        2.7909250        2.0596090       -0.9127500
C       -0.2222370        1.6320040       -3.2777540
H        0.0314090        0.6094240       -3.5913350
H       -1.3157340        1.7478590       -3.2554380
H        0.2098010        2.3497670       -3.9924320
F       -1.5140100       -0.3910840        1.1895960
H        0.4476700       -1.9498950        0.7688880
C        2.4729290       -1.5877250        0.0463440
C        3.0682100       -2.2033620        1.3247120
C        3.4081570       -1.8499620       -1.1433060
H        2.4368990       -0.4902610        0.2027090
C        4.4793420       -1.6731310        1.6055000
H        3.0986560       -3.3031830        1.2110190
H        2.4046820       -1.9948730        2.1816850
C        4.8160680       -1.3025020       -0.8775640
H        3.4703670       -2.9393320       -1.3175270
H        2.9999570       -1.4080610       -2.0670480
C        5.4119470       -1.8905960        0.4075500
H        4.8954810       -2.1503750        2.5091080
H        4.4159890       -0.5902230        1.8222720
H        5.4744420       -1.5136980       -1.7373620
H        4.7619030       -0.2018260       -0.7848110
H        6.4044460       -1.4517860        0.6079620
H        5.5693020       -2.9760430        0.2658470
66
TS-BFE-trans-13.log
C        1.5672950       -1.8209170       -0.1062060
C        1.2271150       -3.0346670       -0.9329080
H        0.6983400       -3.8545460       -0.4428370
H        1.9206150       -3.3440420       -1.7208900
C        0.4968910       -1.7205070       -1.1737570
H        0.8153430       -1.2139260       -2.0853390
C       -0.9141080       -1.3524950       -0.8159180
H       -1.6159740       -1.1860710       -1.6406560
C       -1.5454750       -1.8890070        0.3397680
F       -1.1092160       -3.0234380        0.8803690
C       -3.0416630       -1.7293290        0.5741250
O       -3.4600970       -0.5315110        0.1916410
O       -3.7130660       -2.6087850        1.0513830
C       -4.8790300       -0.2325730        0.2926100
H       -4.9195190        0.8630640        0.3492860
H       -5.2597360       -0.6561650        1.2335110
C       -5.6315270       -0.7630540       -0.9100510
H       -5.5735890       -1.8610380       -0.9600800
H       -6.6924510       -0.4772810       -0.8302950
H       -5.2277040       -0.3408890       -1.8434210
Ni       -0.5096680        0.4306470        0.1807920
P        0.3941720        1.8827260        1.6094190
C       -0.8011870        3.0068490        2.4125420
H       -0.3141600        3.5830360        3.2151050
H       -1.2177320        3.6959180        1.6626550
H       -1.6199880        2.4032490        2.8335100
C        1.8167630        2.9332200        1.1399800
H        1.4790450        3.8159630        0.5823440
H        2.3343750        3.2650700        2.0537020
H        2.5137420        2.3528910        0.5171430
C        1.0626390        0.8532970        2.9665150
H        0.2730650        0.1891670        3.3431530
H        1.8874570        0.2383000        2.5757270
H        1.4354370        1.4976290        3.7779990
F       -0.9503420       -0.8696430        1.6525620
H        1.1613100       -1.8541460        0.9101410
C        2.8571400       -1.0156190       -0.1622710
C        3.8717010       -1.5258470        0.8763030
C        3.5161390       -0.9135940       -1.5459050
H        2.5732520        0.0128500        0.1371980
C        5.1351750       -0.6585910        0.9203970
H        4.1450130       -2.5672420        0.6226900
H        3.3967370       -1.5599590        1.8721260
C        4.7740720       -0.0357800       -1.5049530
H        3.7923920       -1.9255710       -1.8936150
H        2.8031010       -0.5078390       -2.2824360
C        5.7815680       -0.5400090       -0.4648950
H        5.8555120       -1.0688590        1.6486240
H        4.8636650        0.3513300        1.2804840
H        5.2403120        0.0044500       -2.5041200
H        4.4811870        1.0005250       -1.2524600
H        6.6596910        0.1271250       -0.4248210
H        6.1536340       -1.5338910       -0.7762930
P       -0.8079290        1.6915200       -1.5637150
C       -2.6103030        1.7750530       -1.8635810
H       -2.8116240        2.4216340       -2.7320750
H       -2.9978130        0.7649020       -2.0487300
H       -3.1022040        2.1888590       -0.9712450
C       -0.2976410        3.4451810       -1.5224880
H       -0.6985550        3.9486920       -2.4159630
H       -0.6908210        3.9372290       -0.6215850
H        0.7990610        3.5114570       -1.5341020
C       -0.0982820        1.1020540       -3.1422570
H       -0.3467200        1.8216600       -3.9379180
H        0.9950430        1.0246140       -3.0473970
H       -0.5140670        0.1181550       -3.3997390
66
TS-BFE-trans-14.log
C       -1.3371190       -2.2363970        0.5026670
C       -0.7797140       -3.1464560        1.5662300
H        0.0311200       -3.8248410        1.2934480
H       -1.4713180       -3.5355530        2.3210090
C       -0.5017330       -1.6493600        1.6134890
H       -1.0873050       -1.1239260        2.3705480
C        0.7979540       -0.9505760        1.3454140
H        1.3288130       -0.5386380        2.2109160
C        1.7071050       -1.4318260        0.3627570
F        1.6473370       -2.6930550       -0.0605680
C        3.1121650       -0.8387550        0.2997800
O        3.9474060       -1.6484070       -0.3200930
O        3.3813740        0.2478420        0.7570930
C        5.3133510       -1.1827200       -0.4995980
H        5.7447970       -0.9893580        0.4950710
H        5.2800930       -0.2273200       -1.0468570
C        6.0665000       -2.2510110       -1.2547040
H        5.6101960       -2.4318510       -2.2405630
H        7.1067270       -1.9240140       -1.4079250
H        6.0793470       -3.1973290       -0.6916270
Ni        0.2812060        0.6261570        0.0714690
P       -0.1264060        1.9955170       -1.6601020
C        0.8241120        3.5591980       -1.6883450
H        0.6966660        4.0569780       -2.6624690
H        0.4850380        4.2337110       -0.8896890
H        1.8882060        3.3262160       -1.5316440
C       -1.8506260        2.4606520       -2.0574190
H       -2.3261470        2.9684770       -1.2083230
H       -1.8576810        3.1280250       -2.9336930
H       -2.4168450        1.5482230       -2.2918110
C        0.4362520        1.1326290       -3.1723820
H        1.5097370        0.9131150       -3.0869430
H       -0.1100560        0.1844160       -3.2774090
H        0.2515580        1.7686070       -4.0522880
F        1.0975020       -0.7428100       -1.1250940
H       -0.8317170       -2.2869150       -0.4685140
C       -2.8022950       -1.8685180        0.3965480
C       -2.9538030       -0.4648140       -0.2160250
C       -3.6036080       -2.8970440       -0.4184080
H       -3.2251320       -1.8414070        1.4193590
C       -4.4183470       -0.0498410       -0.3827860
H       -2.4535430       -0.4625560       -1.2019900
H       -2.4087140        0.2715520        0.3982850
C       -5.0734100       -2.4877990       -0.5773380
H       -3.1405000       -2.9892440       -1.4190390
H       -3.5270110       -3.8905340        0.0561120
C       -5.2038070       -1.0886080       -1.1929320
H       -4.4797390        0.9418830       -0.8627630
H       -4.8795190        0.0549170        0.6168800
H       -5.6115720       -3.2295510       -1.1920280
H       -5.5587380       -2.4912790        0.4164320
H       -6.2658030       -0.7977470       -1.2656150
H       -4.8106720       -1.1109390       -2.2266020
P       -0.1261400        2.0475080        1.6747610
C       -1.4023870        3.3335470        1.4266940
H       -2.3732170        2.8466200        1.2505260
H       -1.4662670        3.9504520        2.3364950
H       -1.1593560        3.9802040        0.5740800
C        1.4343690        2.9438500        1.9907240
H        1.3192850        3.6307160        2.8437350
H        2.2236550        2.2064400        2.1969970
H        1.7125750        3.5107040        1.0908470
C       -0.6114410        1.3751790        3.3062340
H        0.1212230        0.6405700        3.6654950
H       -0.6673130        2.2101710        4.0219450
H       -1.6013580        0.9025810        3.2299330
66
TS-BFE-trans-15.log
C       -2.9154690        0.2555810       -0.7064760
C       -1.9392720       -0.5785500       -1.4973230
H       -1.3709880       -0.1001720       -2.2990310
H       -2.1896930       -1.6283260       -1.6807090
C       -1.6067390       -0.1788580       -0.0745380
H       -1.7133820       -0.9815690        0.6623300
C       -0.4567290        0.7241980        0.2626500
H       -0.3712400        1.0184660        1.3140220
C       -0.0502520        1.7811570       -0.5989290
F        1.0571820        0.9912210       -1.7150320
C        0.8978820        2.8676370       -0.1066310
O        1.8093870        2.3575690        0.7086400
O        0.8051470        4.0188730       -0.4478420
C        2.8256520        3.2431600        1.2457220
H        2.3285270        4.0058650        1.8658000
H        3.3183770        3.7536590        0.4035010
C        3.7864150        2.3905450        2.0399570
H        4.2487950        1.6246040        1.3982290
H        4.5838380        3.0256470        2.4556610
H        3.2710630        1.8897820        2.8741030
Ni        1.2595330       -0.3382690       -0.2398760
P        1.3609450       -1.4905510        1.5984130
P        2.9702930       -1.3047470       -1.3095780
C        3.0383610       -1.6039690        2.3182780
H        2.9843110       -2.1204270        3.2893150
H        3.7185180       -2.1533890        1.6551630
H        3.4246940       -0.5845870        2.4658580
C        0.7619290       -3.2057870        1.4081150
H        1.3654440       -3.7387440        0.6613910
H        0.8180090       -3.7310970        2.3744400
H       -0.2833830       -3.1753810        1.0649950
C        0.3811940       -0.8428190        3.0019880
H        0.7111640        0.1795650        3.2382240
H       -0.6888200       -0.8336050        2.7519300
H        0.5436290       -1.4902040        3.8777830
C        3.3542780       -3.0889490       -1.2132010
H        2.4660120       -3.6633890       -1.5161090
H        4.1857200       -3.3181710       -1.8982580
H        3.6394590       -3.3763150       -0.1919620
C        2.6762060       -1.0314470       -3.0935410
H        2.5253440        0.0415450       -3.2733880
H        3.5347220       -1.3964970       -3.6787420
H        1.7658370       -1.5730590       -3.3928250
C        4.5432520       -0.4421280       -0.9545480
H        4.3826180        0.6379580       -1.0916930
H        4.8393450       -0.6303110        0.0875600
H        5.3379250       -0.7886950       -1.6340750
H       -2.9832310        1.3111840       -0.9892570
C       -4.2202990       -0.3404390       -0.2148960
C       -4.7160890        0.3550560        1.0648090
C       -5.3068690       -0.2991780       -1.3036640
H       -4.0345920       -1.4036940        0.0324330
C       -6.0461880       -0.2268500        1.5593650
H       -4.8446140        1.4333650        0.8530560
H       -3.9450920        0.2786280        1.8508810
C       -6.6378080       -0.8826620       -0.8132700
H       -5.4599820        0.7533250       -1.6084300
H       -4.9553290       -0.8380860       -2.2002640
C       -7.1194760       -0.1837860        0.4643940
H       -6.3899780        0.3157250        2.4566850
H       -5.8875820       -1.2769850        1.8680510
H       -7.4025460       -0.8063460       -1.6051630
H       -6.5048520       -1.9610440       -0.6068490
H       -8.0554650       -0.6438380        0.8250280
H       -7.3554430        0.8714730        0.2316030
F       -0.8581580        2.2522420       -1.5431040
66
TS-BFE-trans-2.log
C       -2.6915620       -0.9104900       -0.8608990
C       -1.7119050       -2.0194360       -1.1470610
H       -1.2968090       -2.0935350       -2.1554460
H       -1.8672150       -2.9816850       -0.6490560
C       -1.2860280       -0.8493260       -0.2954560
H       -1.2208870       -1.0422250        0.7817910
C       -0.2807530        0.1475490       -0.7901060
H       -0.1334720        0.2193210       -1.8718820
C       -0.2921350        1.4248670       -0.1642350
F       -1.3158370        1.7675110        0.6070830
C        0.4077960        2.6035640       -0.8267370
O       -0.0992270        3.7526210       -0.4224600
O        1.3123470        2.4610680       -1.6156670
C        0.4927980        4.9660470       -0.9614870
H        0.3860610        4.9435410       -2.0575380
H        1.5686580        4.9580800       -0.7253880
C       -0.2227450        6.1411940       -0.3400460
H       -0.1069000        6.1385030        0.7551500
H        0.2048600        7.0770400       -0.7322530
H       -1.2969100        6.1218990       -0.5821930
Ni        1.5229230       -0.3072180        0.1291000
P        3.0942200       -0.7112060        1.6745650
P        2.2141050       -1.7218800       -1.3704950
C        4.6551410        0.2134920        1.4520890
H        5.2849270        0.1243740        2.3514200
H        5.2005770       -0.1737880        0.5800030
H        4.4089570        1.2720580        1.2765880
C        3.5825730       -2.4248310        2.0839160
H        4.0983620       -2.8969590        1.2366550
H        4.2529010       -2.4180800        2.9578560
H        2.6780810       -3.0043320        2.3223820
C        2.4077850       -0.0791020        3.2474220
H        2.1575190        0.9838180        3.1288070
H        1.4884400       -0.6346170        3.4868060
H        3.1421190       -0.2074960        4.0580280
C        4.0270190       -1.7277440       -1.6275360
H        4.5568250       -2.0934920       -0.7383630
H        4.2664090       -2.3813370       -2.4808330
H        4.3576300       -0.7021940       -1.8501030
C        1.7614470       -3.4567570       -1.0257690
H        0.6666840       -3.5320130       -0.9580990
H        2.1294360       -4.1075550       -1.8344840
H        2.2002670       -3.7705230       -0.0684530
C        1.5985960       -1.4062550       -3.0648050
H        0.5145660       -1.5701250       -3.1145570
H        1.8230280       -0.3656270       -3.3420420
H        2.1024680       -2.0910480       -3.7644110
F        0.8544950        1.2337780        1.1734660
H       -2.8878970       -0.2229840       -1.6934890
C       -3.8777770       -1.1324220        0.0573140
C       -4.3289190        0.1750470        0.7321220
C       -5.0556190       -1.7885740       -0.6846170
H       -3.5576710       -1.8282060        0.8570810
C       -5.5402100       -0.0368300        1.6486120
H       -4.5895330        0.9064240       -0.0563110
H       -3.4878600        0.6109900        1.2952670
C       -6.2665050       -2.0046570        0.2317040
H       -5.3485280       -1.1355570       -1.5284290
H       -4.7298520       -2.7460140       -1.1264020
C       -6.7051630       -0.6951750        0.8990110
H       -5.8590600        0.9243140        2.0872310
H       -5.2431180       -0.6848980        2.4942360
H       -7.1025080       -2.4451850       -0.3382310
H       -5.9993270       -2.7376040        1.0156830
H       -7.5503200       -0.8772500        1.5848870
H       -7.0735110        0.0002590        0.1217020
66
TS-BFE-trans-3.log
C       -2.1214780       -0.9484420       -0.6919950
C       -1.2569460       -1.5875590       -1.7440020
H       -0.5469160       -0.9540510       -2.2831970
H       -1.6776730       -2.4098160       -2.3309360
C       -0.9698180       -1.8397990       -0.2791780
H       -1.2722240       -2.8275460        0.0922770
C        0.2890500       -1.3010920        0.3482730
H        0.3537870       -1.3873130        1.4384550
C        1.5221320       -1.6837090       -0.2636640
F        1.5385270       -2.6340120       -1.1863800
C        2.8176740       -1.5769110        0.5342720
O        3.6954790       -2.4851860        0.1579760
O        2.9755510       -0.7450970        1.3979560
C        4.9835190       -2.4852450        0.8342560
H        4.8053020       -2.6150300        1.9132340
H        5.4494730       -1.4986870        0.6832340
C        5.8086480       -3.6058430        0.2495700
H        5.9652310       -3.4580520       -0.8304280
H        6.7926340       -3.6289420        0.7432480
H        5.3186030       -4.5795340        0.4064100
Ni        0.7024050        0.6881220       -0.1104480
P        1.3922140        2.5844050       -1.0756080
P       -0.3405480        1.5829000        1.5725130
C        3.0849170        2.9773460       -0.5084020
H        3.5296450        3.7738710       -1.1256080
H        3.0513950        3.2960580        0.5439760
H        3.6940960        2.0637090       -0.5820720
C        0.4895790        4.1726900       -1.0558600
H        0.3715000        4.5435470       -0.0281840
H        1.0513010        4.9138570       -1.6459700
H       -0.5039720        4.0295170       -1.5063560
C        1.5595770        2.2087000       -2.8571300
H        2.1753900        1.3068690       -2.9764590
H        0.5600680        2.0158050       -3.2763390
H        2.0250650        3.0571780       -3.3826490
C        0.7592070        2.7093600        2.5048260
H        1.0230390        3.5874920        1.9000680
H        0.2518750        3.0401490        3.4246350
H        1.6781330        2.1641650        2.7675220
C       -1.8444610        2.5498790        1.1912100
H       -2.6252470        1.8670060        0.8263820
H       -2.1967010        3.0471770        2.1085010
H       -1.6396320        3.3021600        0.4195470
C       -0.9119690        0.4141100        2.8567050
H       -1.6041630       -0.3168540        2.4173720
H       -0.0464950       -0.1105780        3.2869110
H       -1.4282450        0.9776270        3.6494280
F        1.8451250       -0.3546820       -1.3642270
H       -1.9584720        0.1249560       -0.5465570
C       -3.5583650       -1.3840040       -0.4880260
C       -4.0232280       -1.1603470        0.9614250
C       -4.5009980       -0.6667900       -1.4705620
H       -3.6181630       -2.4697010       -0.6959420
C       -5.4887130       -1.5618120        1.1685240
H       -3.8982530       -0.0904430        1.2114900
H       -3.3692650       -1.7215260        1.6503930
C       -5.9668540       -1.0679590       -1.2667370
H       -4.3981470        0.4248730       -1.3215410
H       -4.1837560       -0.8731740       -2.5071450
C       -6.4137760       -0.8379850        0.1822580
H       -5.7971290       -1.3558570        2.2078740
H       -5.5880070       -2.6533290        1.0210810
H       -6.6153840       -0.5091020       -1.9630490
H       -6.0863160       -2.1387840       -1.5158080
H       -7.4575360       -1.1684550        0.3202810
H       -6.3944570        0.2467440        0.3983460
66
TS-BFE-trans-4.log
C       -2.7063790       -0.7572500       -0.8937890
C       -1.7121790       -1.8213010       -1.2821410
H       -1.2681290       -1.7743490       -2.2796070
H       -1.8732540       -2.8361760       -0.9051160
C       -1.3182720       -0.7599080       -0.2842960
H       -1.2785860       -1.0824470        0.7625010
C       -0.3087940        0.2936690       -0.6226360
H       -0.1801990        0.5465770       -1.6791660
C       -0.2850940        1.4423610        0.2148160
F       -1.3012700        1.6834610        1.0338730
C        0.4567380        2.6892820       -0.2450680
O       -0.0684610        3.7816000        0.2783280
O        1.4018240        2.6334400       -0.9972620
C        0.5247710        5.0604780       -0.0843520
H        1.6191690        4.9496260       -0.0910260
H        0.2354790        5.7323160        0.7346160
C        0.0009410        5.5445150       -1.4210230
H       -1.0977620        5.6189020       -1.4079600
H        0.4140870        6.5437470       -1.6319080
H        0.3039590        4.8672110       -2.2337010
Ni        1.5058000       -0.3308770        0.1713670
P        3.0852690       -1.0383890        1.5908520
P        2.2120010       -1.3774750       -1.5963100
C        4.6189260       -0.0437980        1.5990580
H        5.2465360       -0.3164260        2.4622860
H        5.1789460       -0.2103800        0.6678190
H        4.3421390        1.0197380        1.6634860
C        3.6227270       -2.7860360        1.6049400
H        4.1503360       -3.0407710        0.6753610
H        4.2943910       -2.9569690        2.4609910
H        2.7360730       -3.4301910        1.7028670
C        2.3718400       -0.7984090        3.2579060
H        2.0918210        0.2568380        3.3793310
H        1.4671750       -1.4178940        3.3530310
H        3.1035290       -1.0877990        4.0283950
C        4.0214710       -1.2571100       -1.8469130
H        4.5708950       -1.7560710       -1.0384370
H        4.2858680       -1.7285470       -2.8063460
H        4.3041100       -0.1939680       -1.8721220
C        1.8237990       -3.1613070       -1.6298530
H        0.7344110       -3.2893400       -1.5523830
H        2.1847750       -3.6062690       -2.5703760
H        2.3036500       -3.6597110       -0.7763070
C        1.5752490       -0.7255410       -3.1834860
H        0.4978300       -0.9147430       -3.2752890
H        1.7589680        0.3584180       -3.2227580
H        2.1032100       -1.2202400       -4.0135350
F        0.8396780        0.9736200        1.5062020
H       -2.8807820        0.0246840       -1.6438720
C       -3.9178380       -1.0836840       -0.0426630
C       -4.3823660        0.1366790        0.7721180
C       -5.0770000       -1.6363850       -0.8904840
H       -3.6221140       -1.8731850        0.6752400
C       -5.6199440       -0.1737280        1.6227590
H       -4.6177300        0.9591880        0.0702600
H       -3.5552280        0.4955580        1.4060100
C       -6.3149510       -1.9503180       -0.0409600
H       -5.3422550       -0.8842820       -1.6574600
H       -4.7436080       -2.5365970       -1.4349750
C       -6.7660390       -0.7268510        0.7667570
H       -5.9462060        0.7302550        2.1651800
H       -5.3504250       -0.9215630        2.3917850
H       -7.1364590       -2.3116860       -0.6830940
H       -6.0745630       -2.7745820        0.6561840
H       -7.6317930       -0.9829050        1.4013800
H       -7.1079470        0.0603650        0.0689530
66
TS-BFE-trans-5.log
C       -2.2481130       -0.5948710       -0.3577530
C       -1.5799660       -1.4376640       -1.4118800
H       -0.8550830       -0.9464470       -2.0675930
H       -2.1377120       -2.2531160       -1.8801900
C       -1.1889450       -1.5997360        0.0415640
H       -1.5662210       -2.5102470        0.5216800
C        0.1754940       -1.1776670        0.5213290
H        0.3256520       -1.2024690        1.6071000
C        1.2999560       -1.7462610       -0.1559630
F        1.1202310       -2.7317190       -1.0219790
C        2.6581840       -1.7770070        0.5384090
O        3.3790640       -2.8085050        0.1461960
O        2.9912730       -0.9356750        1.3404800
C        4.7126870       -2.9405180        0.7120280
H        4.6174150       -3.0026270        1.8074370
H        5.2778300       -2.0261890        0.4713210
C        5.3422520       -4.1775930        0.1188360
H        5.4176300       -4.0943750       -0.9767060
H        6.3567720       -4.3020270        0.5283840
H        4.7552770       -5.0760100        0.3660900
Ni        0.7815240        0.7147310       -0.0863620
P        1.7705400        2.4301270       -1.1298800
P       -0.1462400        1.8153630        1.5407230
C        3.5365910        2.3775620       -0.6573680
H        4.1315450        3.0615720       -1.2830060
H        3.6351530        2.6599610        0.4016970
H        3.8971770        1.3459200       -0.7836250
C        1.3106120        4.1964940       -1.0634200
H        1.3403880        4.5697340       -0.0304000
H        2.0205490        4.7734260       -1.6768570
H        0.2965460        4.3259330       -1.4696870
C        1.7385060        2.0435010       -2.9169050
H        2.0946530        1.0148410       -3.0656960
H        0.7022890        2.1192920       -3.2806850
H        2.3783140        2.7477730       -3.4715950
C        1.1053550        2.7090170        2.5302290
H        1.5911750        3.4879810        1.9269000
H        0.6256960        3.1713960        3.4071560
H        1.8662680        1.9875820        2.8641650
C       -1.4001180        3.0580110        1.0672480
H       -2.2451810        2.5489590        0.5801900
H       -1.7581990        3.5722040        1.9728620
H       -0.9770690        3.7933740        0.3720290
C       -1.0207350        0.8035710        2.7884160
H       -1.7993830        0.1987880        2.3032230
H       -0.3048830        0.1401060        3.2943160
H       -1.4829380        1.4729120        3.5304470
F        1.7135520       -0.5240700       -1.3379140
H       -1.8981570        0.4422270       -0.3473460
C       -3.7177130       -0.6989420        0.0251700
C       -4.5633050        0.2271320       -0.8704840
C       -4.3038410       -2.1205020        0.0193550
H       -3.8035850       -0.3163940        1.0617010
C       -6.0457870        0.2216670       -0.4802090
H       -4.4568480       -0.1069870       -1.9195930
H       -4.1604620        1.2541640       -0.8265110
C       -5.7846160       -2.1250470        0.4229100
H       -4.2091610       -2.5489200       -0.9946680
H       -3.7308120       -2.7756490        0.6958440
C       -6.6171360       -1.2009800       -0.4734830
H       -6.6226990        0.8663170       -1.1652780
H       -6.1542370        0.6589540        0.5298110
H       -6.1812250       -3.1541020        0.3881940
H       -5.8748420       -1.7881450        1.4723830
H       -7.6705090       -1.1919490       -0.1447580
H       -6.6112040       -1.5980260       -1.5057880
66
TS-BFE-trans-6.log
C        2.8541430        0.5468200        0.7924060
C        2.1147300       -0.5258100        1.5553820
H        1.6214050       -0.2395230        2.4880510
H        2.5091430       -1.5459000        1.5502380
C        1.5402970        0.0053640        0.2656010
H        1.6137990       -0.6629080       -0.5980760
C        0.2981470        0.8416330        0.2537520
H        0.0644510        1.4116160        1.1577460
C        0.0344180        1.5707830       -0.9360040
F        0.9960230        1.7453800       -1.8303970
C       -0.9733600        2.7076630       -0.9674710
O       -2.0158190        2.4338360       -0.1923550
O       -0.8008750        3.7073390       -1.6177000
C       -3.0436030        3.4484220       -0.0295930
H       -3.9471840        2.8777840        0.2236750
H       -3.1949700        3.9543580       -0.9942550
C       -2.6653410        4.4222480        1.0670270
H       -1.7524240        4.9785660        0.8043530
H       -3.4821630        5.1475870        1.2093750
H       -2.4993480        3.8947600        2.0196330
Ni       -1.2738960       -0.4493520       -0.1790780
P       -2.5422400       -1.9965230       -1.1762150
P       -1.8141170       -0.8915670        1.8777270
C       -4.2584190       -1.4698080       -1.5204420
H       -4.7485540       -2.1817630       -2.2032450
H       -4.8265910       -1.4079860       -0.5812910
H       -4.2282260       -0.4721310       -1.9848690
C       -2.6644260       -3.6975640       -0.5171960
H       -3.1784220       -3.7063450        0.4539310
H       -3.2218000       -4.3273920       -1.2283580
H       -1.6490180       -4.1021200       -0.3902440
C       -1.7928880       -2.2335540       -2.8277690
H       -1.7589940       -1.2668790       -3.3482770
H       -0.7643720       -2.6054510       -2.7046020
H       -2.3831510       -2.9580950       -3.4104020
C       -3.6186950       -1.0855330        2.1170400
H       -3.9974310       -1.9728230        1.5930730
H       -3.8351090       -1.1828350        3.1923440
H       -4.1232710       -0.1908020        1.7219550
C       -1.0504450       -2.3951990        2.5759830
H        0.0433450       -2.2902570        2.5309370
H       -1.3684710       -2.5261550        3.6222280
H       -1.3495700       -3.2718250        1.9851990
C       -1.4181640        0.4302670        3.0806410
H       -0.3308560        0.5388630        3.1902190
H       -1.8452510        1.3805580        2.7268310
H       -1.8574740        0.1709320        4.0564220
F       -0.8780350        0.3965910       -1.9280310
H        2.7733900        1.5464250        1.2368680
C        4.1970100        0.3220360        0.1067540
C        5.3458020        0.4716690        1.1235700
C        4.3305250       -1.0092420       -0.6528050
H        4.3109670        1.1315450       -0.6408430
C        6.7263190        0.3195940        0.4740550
H        5.2218060       -0.3001220        1.9063190
H        5.2675780        1.4484850        1.6316360
C        5.7105420       -1.1553390       -1.3081480
H        4.1775980       -1.8488340        0.0493230
H        3.5450070       -1.0907120       -1.4215950
C        6.8426570       -1.0068090       -0.2854630
H        7.5175310        0.3974070        1.2393660
H        6.8875840        1.1553440       -0.2319970
H        5.7814420       -2.1290970       -1.8222900
H        5.8240340       -0.3792550       -2.0877410
H        7.8242290       -1.0815610       -0.7841480
H        6.7899640       -1.8432580        0.4363670
66
TS-BFE-trans-7.log
C        1.7428220       -1.7189190        0.9020350
C        1.1464690       -3.1021330        0.8319050
H        0.6951860       -3.5068840        1.7431090
H        1.6049920       -3.8489910        0.1766740
C        0.4530550       -1.9306830        0.1545980
H        0.5341550       -1.9236350       -0.9365800
C       -0.7995100       -1.2752200        0.6437660
H       -1.0099240       -1.2943400        1.7162020
C       -1.9596740       -1.4138950       -0.1701750
F       -2.0458990       -2.4260050       -1.0289390
C       -3.3057920       -0.9365000        0.3602280
O       -4.3068740       -1.5235450       -0.2666990
O       -3.4016070       -0.1164250        1.2438290
C       -5.6527710       -1.1361600        0.1234730
H       -5.7540740       -0.0496180       -0.0270930
H       -5.7725800       -1.3422870        1.1986980
C       -6.6214300       -1.9256710       -0.7233890
H       -6.4963550       -3.0076150       -0.5603650
H       -7.6521180       -1.6503860       -0.4506330
H       -6.4757250       -1.7098160       -1.7934220
F       -1.7161190       -0.1911260       -1.4028260
Ni       -0.4789570        0.6416170       -0.0431850
P        0.0897260        2.2515310       -1.4742820
P        0.1569720        1.5701730        1.8056880
C       -1.3312570        3.3117130       -1.9143240
H       -1.1036240        3.9231860       -2.8017620
H       -2.1955100        2.6620660       -2.1205190
H       -1.5727910        3.9659390       -1.0631040
C        0.4822500        1.3015770       -2.9885440
H       -0.3467690        0.6085160       -3.1907580
H        0.6322080        1.9758480       -3.8464150
H        1.3984130        0.7173070       -2.8107010
C        1.5099250        3.3825770       -1.2778730
H        1.6279800        3.9804500       -2.1954870
H        1.3544130        4.0579450       -0.4246630
H        2.4222430        2.7906770       -1.1114700
C        1.9357420        1.8882000        2.0724060
H        2.3480170        2.4612850        1.2319920
H        2.0655700        2.4588030        3.0055610
H        2.4714110        0.9320000        2.1523420
C       -0.3791540        0.7063840        3.3262270
H       -1.4609220        0.5182330        3.2634410
H        0.1524370       -0.2504110        3.4271500
H       -0.1600010        1.3388200        4.2006960
C       -0.6591920        3.2015230        1.9592090
H       -1.7413030        3.0689580        1.8091090
H       -0.4744920        3.6175610        2.9620510
H       -0.2748440        3.8980270        1.2017950
C        3.0174470       -1.2508170        0.2146880
C        4.2352340       -1.4091560        1.1426010
C        3.3027130       -1.8929130       -1.1521300
H        2.8792850       -0.1651230        0.0385280
C        5.5163090       -0.8482610        0.5139820
H        4.3717950       -2.4839400        1.3655890
H        4.0340550       -0.9121180        2.1074930
C        4.5780400       -1.3225290       -1.7867380
H        3.4201250       -2.9843440       -1.0249160
H        2.4493530       -1.7419670       -1.8336230
C        5.7883460       -1.4760610       -0.8581280
H        6.3746960       -1.0080670        1.1886480
H        5.4079130        0.2460570        0.3955230
H        4.7710600       -1.8151300       -2.7549410
H        4.4222260       -0.2493950       -2.0051890
H        6.6853760       -1.0260500       -1.3170250
H        6.0067040       -2.5522100       -0.7261710
H        1.6003490       -1.2346020        1.8742900
66
TS-BFE-trans-8.log
C       -2.6921480       -0.9104750       -0.8604040
C       -1.7126940       -2.0197790       -1.1458930
H       -1.2972350       -2.0942370       -2.1541050
H       -1.8684660       -2.9818480       -0.6476850
C       -1.2868000       -0.8494980       -0.2945040
H       -1.2220180       -1.0420040        0.7828320
C       -0.2811340        0.1469150       -0.7892770
H       -0.1341370        0.2184800       -1.8710910
C       -0.2920460        1.4244270       -0.1638220
F       -1.3155910        1.7677680        0.6074060
C        0.4081790        2.6025520       -0.8270520
O       -0.0975120        3.7520290       -0.4223080
O        1.3117960        2.4592700       -1.6169220
C        0.4949240        4.9649960       -0.9619150
H        0.3869820        4.9426290       -2.0578510
H        1.5710300        4.9561470       -0.7269710
C       -0.2189950        6.1406930       -0.3396430
H       -0.1018580        6.1379290        0.7554150
H        0.2088530        7.0762110       -0.7323690
H       -1.2934600        6.1222040       -0.5805250
Ni        1.5228670       -0.3076490        0.1295250
P        3.0943600       -0.7116700        1.6746470
P        2.2141640       -1.7215040       -1.3707560
C        4.6552500        0.2131390        1.4524840
H        5.2854380        0.1229450        2.3514260
H        5.2002390       -0.1731940        0.5796970
H        4.4090910        1.2719260        1.2782920
C        3.5826790       -2.4254790        2.0832990
H        4.0983650       -2.8973410        1.2358310
H        4.2530540       -2.4191160        2.9572050
H        2.6781500       -3.0049960        2.3215860
C        2.4078980       -0.0802390        3.2477570
H        2.1570950        0.9825850        3.1294190
H        1.4888550       -0.6362680        3.4871270
H        3.1423990       -0.2084830        4.0582370
C        4.0270030       -1.7272990       -1.6284010
H        4.5572820       -2.0921190       -0.7391410
H        4.2661260       -2.3816540       -2.4811910
H        4.3573520       -0.7019090       -1.8521030
C        1.7616330       -3.4566100       -1.0270280
H        0.6669630       -3.5317270       -0.9577340
H        2.1282590       -4.1067140       -1.8369220
H        2.2018840       -3.7713610       -0.0706850
C        1.5981430       -1.4044660       -3.0646150
H        0.5143450       -1.5698990       -3.1144160
H        1.8209460       -0.3630550       -3.3402490
H        2.1029320       -2.0874860       -3.7652870
F        0.8544740        1.2334150        1.1739640
H       -2.8880160       -0.2231670       -1.6932660
C       -3.8787370       -1.1317950        0.0574730
C       -4.3295380        0.1759380        0.7319970
C       -5.0566170       -1.7875240       -0.6847730
H       -3.5591790       -1.8276270        0.8574160
C       -5.5412360       -0.0353130        1.6480950
H       -4.5895540        0.9073580       -0.0565920
H       -3.4884850        0.6115640        1.2953970
C       -6.2678980       -2.0029860        0.2311710
H       -5.3489620       -1.1344700       -1.5287510
H       -4.7311170       -2.7451510       -1.1263490
C       -6.7062200       -0.6932350        0.8981700
H       -5.8598190        0.9260210        2.0864930
H       -5.2447200       -0.6834110        2.4938960
H       -7.1038970       -2.4432370       -0.3389820
H       -6.0012840       -2.7359440        1.0153320
H       -7.5516950       -0.8748600        1.5837730
H       -7.0739910        0.0022670        0.1206490
66
TS-BFE-trans-9.log
C        1.6671900       -2.1380670        0.6643220
C        0.9251870       -3.4409870        0.7991990
H        0.4950080       -3.6862940        1.7752250
H        1.2745280       -4.3026400        0.2204070
C        0.3100890       -2.2886890        0.0254410
H        0.3409050       -2.3947510       -1.0635290
C       -0.8434780       -1.4641850        0.5044640
H       -1.1186490       -1.5297790        1.5603360
C       -1.9660260       -1.3698700       -0.3675700
F       -1.4638800       -0.1368710       -1.4971980
C       -3.2467960       -0.7185070        0.1394620
O       -4.3115930       -1.2114620       -0.4621550
O       -3.2440010        0.1415500        0.9903060
C       -5.6032870       -0.6628260       -0.0799470
H       -5.5822010        0.4232260       -0.2625590
H       -5.7382550       -0.8222380        1.0013910
C       -6.6602730       -1.3626970       -0.8994740
H       -6.6567820       -2.4466420       -0.7047610
H       -7.6513340       -0.9648700       -0.6310480
H       -6.4988320       -1.1957910       -1.9759670
Ni       -0.3025100        0.4810920        0.0249820
P        0.2877960        1.1531360        2.0093750
C       -0.5297620        2.7424240        2.4068970
H       -0.3587390        2.9897150        3.4663370
H       -0.1310690        3.5506010        1.7789800
H       -1.6093020        2.6401590        2.2221210
C        2.0636600        1.4392660        2.3406750
H        2.4838270        2.1341820        1.6025620
H        2.1778520        1.8631910        3.3507510
H        2.6062540        0.4849800        2.2832250
C       -0.2368580        0.0833960        3.3987240
H       -1.3258880       -0.0619500        3.3496190
H        0.2653110       -0.8926650        3.3404110
H        0.0267650        0.5728460        4.3492600
H        1.6751950       -1.5171080        1.5662640
C        2.8749580       -1.9277600       -0.2264600
C        2.7950820       -0.5483140       -0.9076840
C        4.1970440       -2.0756420        0.5440590
H        2.8542780       -2.6963980       -1.0228070
C        4.0157700       -0.2494860       -1.7821900
H        2.7013420        0.2259770       -0.1263470
H        1.8684460       -0.4908790       -1.5011680
C        5.4170240       -1.7844270       -0.3387700
H        4.1880200       -1.3672080        1.3939170
H        4.2654890       -3.0874810        0.9794440
C        5.3200160       -0.3983680       -0.9890430
H        3.9373250        0.7649130       -2.2101800
H        4.0299570       -0.9510970       -2.6368200
H        6.3441790       -1.8669780        0.2538310
H        5.4812580       -2.5516320       -1.1326380
H        6.1910490       -0.2177730       -1.6419330
H        5.3515990        0.3744450       -0.1982160
F       -2.1679890       -2.3040850       -1.2937920
P        0.2358470        2.3290870       -1.1144110
C        1.6637360        3.4038640       -0.7398970
H        2.5827210        2.7990080       -0.7440130
H        1.7420160        4.1901890       -1.5072000
H        1.5426110        3.8718830        0.2471850
C       -1.2136680        3.4402230       -1.2079250
H       -1.0461100        4.2408360       -1.9454900
H       -2.0853560        2.8370000       -1.5048920
H       -1.4080370        3.8807000       -0.2195120
C        0.5183070        1.8085130       -2.8460170
H       -0.2847590        1.1204360       -3.1461960
H        0.5249860        2.6889430       -3.5076690
H        1.4840880        1.2877410       -2.9181700
66
TS-BFE-trans.log
C       -2.9551700       -0.4534430       -0.8876930
C       -2.0474470       -1.6338220       -1.1190300
H       -1.5556820       -1.7245580       -2.0906520
H       -2.3194120       -2.5886030       -0.6579910
C       -1.6035840       -0.5185630       -0.2044230
H       -1.6402140       -0.7397770        0.8683730
C       -0.4857560        0.4041760       -0.5804860
H       -0.2990710        0.5590930       -1.6477610
C       -0.3795790        1.6077230        0.1683510
F       -1.3953900        2.0263610        0.9090820
C        0.4878400        2.7668380       -0.2952130
O        1.5896830        2.3141690       -0.8772060
O        0.1854670        3.9209920       -0.1303560
C        2.5673920        3.2766630       -1.3493310
H        2.8094830        3.9586820       -0.5193900
H        2.1091090        3.8684990       -2.1575010
C        3.7718600        2.4952900       -1.8181910
H        3.5046020        1.8175870       -2.6436860
H        4.5450950        3.1919190       -2.1770890
H        4.1936890        1.8996480       -0.9937770
Ni        1.2756010       -0.2831030        0.3041960
P        2.8528630       -0.8950680        1.7667580
P        1.9241920       -1.5231430       -1.3604300
C        4.3921150        0.0814090        1.6231860
H        5.0581930       -0.1233680        2.4763310
H        4.9073380       -0.1674390        0.6847690
H        4.1231210        1.1486290        1.6122640
C        3.3770300       -2.6376320        1.9417580
H        3.8656500       -2.9954220        1.0248990
H        4.0797520       -2.7263880        2.7852400
H        2.4894170       -3.2568670        2.1406420
C        2.1995410       -0.4793120        3.4229320
H        1.9361010        0.5867390        3.4469640
H        1.2922510       -1.0728530        3.6118860
H        2.9554850       -0.7003250        4.1926330
C        3.7321910       -1.5391140       -1.6498100
H        4.2704680       -1.9983700       -0.8112390
H        3.9434000       -2.1104720       -2.5670850
H        4.0778340       -0.5029610       -1.7781870
C        1.4314660       -3.2734330       -1.1934170
H        0.3359960       -3.3257400       -1.1097930
H        1.7651670       -3.8453800       -2.0734170
H        1.8790130       -3.6969610       -0.2835050
C        1.2990090       -1.0175810       -3.0045040
H        0.2098410       -1.1421230       -3.0562040
H        1.5540950        0.0381290       -3.1796320
H        1.7740460       -1.6427800       -3.7763310
F        0.6278850        1.1114040        1.5546540
H       -3.0201740        0.2631440       -1.7164060
C       -4.2313940       -0.5863380       -0.0803450
C       -4.6244010        0.7475520        0.5791990
C       -5.3918700       -1.1253990       -0.9352930
H       -4.0435910       -1.3183940        0.7289190
C       -5.9258670        0.6336700        1.3822270
H       -4.7500990        1.5083270       -0.2144700
H       -3.8008090        1.1006750        1.2210920
C       -6.6941010       -1.2426590       -0.1333460
H       -5.5495300       -0.4385480       -1.7883320
H       -5.1139400       -2.1028410       -1.3658420
C       -7.0728310        0.0925730        0.5195790
H       -6.1962190        1.6139140        1.8110110
H       -5.7637680       -0.0494110        2.2368720
H       -7.5116110       -1.5987210       -0.7835090
H       -6.5642860       -2.0064840        0.6559090
H       -7.9889500       -0.0211260        1.1242480
H       -7.3067760        0.8282090       -0.2726900
74
TS-F-CO-2.log
C        4.0721610       -0.3442740       -1.0702730
H        4.1307690       -0.4775420       -2.1609670
C        3.0730250       -1.3664480       -0.5091270
H        2.9670700       -1.2232250        0.5733870
H        3.5153510       -2.3623470       -0.6785330
S        3.3135520        1.8883930        0.3440550
O        2.6611600        1.0923880        1.3956660
O        4.5771620        2.5527840        0.6827260
C        2.1722630        3.0740270       -0.3299960
H        2.6361410        3.5207140       -1.2187810
H        1.2285790        2.5625950       -0.5612650
H        2.0275110        3.8304400        0.4530370
C        1.7366470       -1.2699520       -1.1796040
H        1.6551170       -1.6618880       -2.1999340
C        0.6753760       -0.6643030       -0.6168650
H        0.7546600       -0.2229860        0.3772800
C       -0.5955530       -0.4655970       -1.2802070
F       -0.6928090       -0.9248230       -2.5372690
C       -1.4433770        0.6426090       -0.9731170
O       -0.8503530        1.6272990       -0.1909950
O       -2.5073660        0.8971050       -1.6896510
C       -1.7219660        2.3698690        0.6615590
H       -2.1784460        1.6820270        1.3990990
H       -2.5453480        2.7991950        0.0657350
C       -0.9196620        3.4488720        1.3560830
H       -0.5151790        4.1721840        0.6308970
H       -1.5616970        3.9932020        2.0666980
H       -0.0774440        3.0073630        1.9124550
O        3.5099810        1.0120770       -1.0130270
C        5.5064180       -0.4161040       -0.5138580
C        5.6206970       -0.6308320        1.0068340
C        6.3228940       -1.4921950       -1.2563360
H        5.9590560        0.5624060       -0.7519560
C        7.0858050       -0.6189320        1.4600950
H        5.1749480       -1.6065400        1.2685700
H        5.0530830        0.1342140        1.5533840
C        7.7878450       -1.5033820       -0.8018850
H        5.8730420       -2.4841330       -1.0678210
H        6.2669380       -1.3199720       -2.3445710
C        7.9108230       -1.6749790        0.7163810
H        7.1428500       -0.7829220        2.5496180
H        7.5141700        0.3824980        1.2689870
H        8.3386550       -2.3025310       -1.3264630
H        8.2598020       -0.5479320       -1.0966300
H        8.9696180       -1.6258370        1.0232370
H        7.5459040       -2.6803760        0.9977600
F       -1.5009060       -2.0979710       -0.6176130
Ni       -3.1974310       -0.1852760       -0.3028620
P       -5.3323120        0.0831730       -0.6364380
P       -3.1189880       -1.2754650        1.5923330
C       -6.0453650        1.4639780        0.3403640
H       -7.1120590        1.6098870        0.1048510
H       -5.9311920        1.2487690        1.4131960
H       -5.4888600        2.3852030        0.1081810
C       -6.4806620       -1.3106970       -0.3158240
H       -7.5143030       -1.0370740       -0.5828930
H       -6.1666910       -2.1803230       -0.9132240
H       -6.4410090       -1.5816500        0.7497810
C       -5.6952000        0.5551340       -2.3702370
H       -5.4018560       -0.2725490       -3.0344000
H       -6.7638690        0.7823340       -2.5130450
H       -5.0856800        1.4352440       -2.6234480
C       -4.1984710       -0.6696450        2.9519760
H       -3.9676230        0.3868730        3.1591250
H       -5.2533730       -0.7440150        2.6473460
H       -4.0465410       -1.2594750        3.8705290
C       -3.5461720       -3.0545250        1.4705580
H       -3.4667410       -3.5532610        2.4499530
H       -4.5706170       -3.1636360        1.0847110
H       -2.8422550       -3.4978450        0.7532510
C       -1.4544490       -1.3025460        2.3625020
H       -1.4602540       -1.8660540        3.3096910
H       -0.7876690       -1.7788810        1.6326130
H       -1.1135110       -0.2728980        2.5494530
74
TS-F-CO-3.log
C        3.9776290        0.5186690        1.5343470
H        4.6121490        1.0360770        2.2689090
C        2.7543760       -0.0016990        2.3078070
H        2.1824330        0.8776580        2.6437170
H        3.1479310       -0.4946630        3.2138630
S        5.0243530       -1.3752380       -0.2290600
O        3.8018780       -2.0933280       -0.6144150
O        5.6186240       -0.4576000       -1.2074390
C        6.2469670       -2.5520980        0.3134870
H        7.1288080       -2.0018060        0.6655550
H        5.8093810       -3.1681450        1.1094120
H        6.4904630       -3.1637170       -0.5668430
C        1.8636310       -0.9581460        1.5749810
H        2.2857150       -1.9330450        1.3174380
C        0.6289940       -0.6397950        1.1595980
H        0.2157680        0.3547390        1.3354510
C       -0.1812420       -1.4869580        0.3046900
F        0.1210350       -2.7842750        0.2623450
C       -0.8299960       -0.9427400       -0.8316710
O       -1.0851230       -1.8189980       -1.8601280
O       -0.8426870        0.3616390       -1.0069990
C       -2.1132590       -1.4357270       -2.7722880
H       -1.8944420       -0.4356490       -3.1836510
H       -3.0757110       -1.3593360       -2.2283340
C       -2.1883450       -2.4775680       -3.8668070
H       -2.4209820       -3.4697890       -3.4474140
H       -2.9761410       -2.2118010       -4.5894160
H       -1.2296220       -2.5458380       -4.4058460
O        4.8401880       -0.6335200        1.2038310
C        3.7653430        1.5288360        0.3884080
C        2.7770990        1.1602650       -0.7358660
C        3.3772780        2.9044760        0.9710900
H        4.7615860        1.6446300       -0.0721030
C        2.7780170        2.2260220       -1.8382540
H        1.7591740        1.0900360       -0.3288500
H        3.0057500        0.1755360       -1.1624550
C        3.3470390        3.9866320       -0.1161580
H        2.3788040        2.8336610        1.4388630
H        4.0829560        3.1928120        1.7687690
C        2.4176870        3.6048220       -1.2740150
H        2.0649690        1.9383880       -2.6297610
H        3.7771570        2.2688390       -2.3105160
H        3.0395150        4.9509590        0.3231450
H        4.3715020        4.1293970       -0.5066900
H        2.4565300        4.3725530       -2.0658070
H        1.3742890        3.5797530       -0.9078440
Ni       -2.4035980        0.0939770       -0.0059700
F       -1.4882530       -1.7916440        1.9015500
P       -3.1412460        2.1438160        0.0013020
C       -4.2532840        2.5662400       -1.3935160
H       -4.5191260        3.6355830       -1.3786790
H       -3.7413030        2.3265890       -2.3383770
H       -5.1676860        1.9580620       -1.3264590
C       -4.0377090        2.7448160        1.4821750
H       -4.2696680        3.8182140        1.3900590
H       -4.9744060        2.1796030        1.5991330
H       -3.4119220        2.5806050        2.3727040
C       -1.7408140        3.3124940       -0.1814810
H       -1.0702210        3.2034760        0.6845790
H       -1.1818540        3.0384940       -1.0879020
H       -2.0895330        4.3551950       -0.2508680
P       -4.0493850       -1.0758320        0.8360020
C       -4.2981840       -0.9896500        2.6492120
H       -4.4618990        0.0564570        2.9496590
H       -5.1588300       -1.6017260        2.9637830
H       -3.3672710       -1.3591020        3.0992320
C       -5.7108140       -0.6662570        0.1591450
H       -6.4795580       -1.3475580        0.5587900
H       -5.9745180        0.3685060        0.4251810
H       -5.6895920       -0.7503590       -0.9385210
C       -3.8903240       -2.8708100        0.4964820
H       -3.8492400       -3.0397140       -0.5904260
H       -2.9368520       -3.1665290        0.9530400
H       -4.7325150       -3.4375540        0.9259960
74
TS-F-CO-4.log
C        4.3737050       -0.0725530        1.4152030
H        5.0896750        0.1978200        2.2051940
C        3.0576350       -0.4273830        2.1246760
H        2.7009140        0.4795600        2.6378850
H        3.3219480       -1.1572160        2.9109290
S        5.0590950       -1.8857870       -0.5997070
O        3.7317920       -2.2969580       -1.0784170
O        5.8399090       -0.9746500       -1.4435040
C        6.0227340       -3.3368780       -0.2272090
H        6.9825900       -3.0163620        0.1974540
H        5.4570240       -3.9618560        0.4756470
H        6.1697850       -3.8568690       -1.1843730
C        1.9765070       -1.0058460        1.2666780
H        2.2141820       -1.9242790        0.7234700
C        0.7808710       -0.4198430        1.0836490
H        0.5450580        0.5349210        1.5569250
C       -0.2101300       -0.8951960        0.1431980
F       -0.0161560       -2.1188520       -0.3654720
C       -0.9393890       -0.0007310       -0.6913330
O       -0.4731820        1.3058210       -0.6775070
O       -1.6957050       -0.4479870       -1.6600050
C       -1.4176080        2.3181160       -1.0170190
H       -2.2238840        2.3376420       -0.2568700
H       -1.8918030        2.0738250       -1.9827770
C       -0.6908630        3.6440610       -1.0798990
H        0.0993730        3.6192000       -1.8471650
H       -1.3959610        4.4517270       -1.3329400
H       -0.2246330        3.8813140       -0.1100170
O        4.9796690       -1.3267160        0.9225740
C        4.3901160        1.0993260        0.4151960
C        3.3596330        1.0855070       -0.7313080
C        4.2850060        2.4385210        1.1744410
H        5.3939050        1.0676680       -0.0415340
C        3.5964620        2.2577600       -1.6913090
H        2.3449000        1.1755480       -0.3181140
H        3.3857990        0.1361240       -1.2813010
C        4.4933580        3.6321640        0.2328440
H        3.2874570        2.5151130        1.6431630
H        5.0248140        2.4709210        1.9923460
C        3.5226860        3.5990030       -0.9532680
H        2.8521430        2.2272300       -2.5053100
H        4.5895030        2.1498860       -2.1658330
H        4.3843570        4.5760500        0.7937410
H        5.5309930        3.6087420       -0.1481380
H        3.7314820        4.4350390       -1.6426860
H        2.4914770        3.7448540       -0.5821120
F       -1.4873000       -1.6662440        1.5023580
Ni       -2.9078570       -0.3245150       -0.2183240
P       -4.7760880       -0.6373000       -1.2922760
P       -3.5688520        0.2715400        1.7773470
C       -5.5220040        0.9249490       -1.9015220
H       -6.4253200        0.7281650       -2.5013880
H       -5.7813950        1.5634480       -1.0438990
H       -4.7787300        1.4536120       -2.5181010
C       -6.1732670       -1.4910200       -0.4659620
H       -7.0200400       -1.6176460       -1.1598890
H       -5.8361090       -2.4790410       -0.1169150
H       -6.5019480       -0.9026990        0.4035730
C       -4.5136680       -1.6122940       -2.8220410
H       -4.1697220       -2.6214620       -2.5471960
H       -5.4370810       -1.6861300       -3.4186030
H       -3.7221790       -1.1245970       -3.4100710
C       -4.9024960        1.5347510        1.8675890
H       -4.5835330        2.4411580        1.3297710
H       -5.8140310        1.1469950        1.3884050
H       -5.1296080        1.7965770        2.9138100
C       -4.2020980       -1.0983320        2.8181020
H       -4.4962880       -0.7409720        3.8181370
H       -5.0671260       -1.5670160        2.3256630
H       -3.3876540       -1.8317350        2.8919000
C       -2.2369710        0.9968210        2.8073930
H       -2.6082730        1.2791250        3.8059580
H       -1.4637300        0.2219820        2.8820850
H       -1.8198160        1.8834000        2.3057880
74
TS-F-CO-5.log
C        3.9345600       -0.3190810        0.5867630
H        3.4111350       -0.2901760        1.5535610
C        2.9652590       -0.9108930       -0.4556920
H        2.6964890       -1.9184840       -0.1017390
H        3.4944300       -1.0252330       -1.4120410
S        6.2392870       -1.6351970       -0.0953280
O        5.7695170       -1.9391600       -1.4535920
O        7.2709240       -0.6044250        0.0622220
C        6.7640770       -3.1320230        0.7139770
H        7.0085860       -2.8942270        1.7572830
H        5.9539400       -3.8692500        0.6449000
H        7.6568150       -3.4740230        0.1710610
C        1.7343170       -0.0781870       -0.6378840
H        1.8135600        0.7951320       -1.2915500
C        0.5619310       -0.3103640       -0.0190340
H        0.4277420       -1.1656440        0.6461790
C       -0.5814900        0.5719690       -0.1361640
F       -0.3762790        1.7085590       -0.8234780
C       -1.5891870        0.6606010        0.8728090
O       -1.3041710       -0.0215730        2.0454700
O       -2.4852510        1.6127610        0.8380350
C       -2.4276410       -0.4297800        2.8227000
H       -3.0231730       -1.1675340        2.2490910
H       -3.0833900        0.4373720        3.0101860
C       -1.9204390       -1.0267390        4.1173390
H       -1.3323280       -0.2863420        4.6833400
H       -2.7671330       -1.3508320        4.7431410
H       -1.2790050       -1.9012820        3.9210270
O        4.9781780       -1.3136920        0.8854830
C        4.5202330        1.0841930        0.3256730
C        4.8754680        1.3888020       -1.1417940
C        3.6162010        2.1967450        0.8968320
H        5.4574990        1.1131940        0.9069840
C        5.5404190        2.7640090       -1.2768380
H        3.9543620        1.3773410       -1.7494370
H        5.5344860        0.6117430       -1.5523010
C        4.2756510        3.5745530        0.7572720
H        2.6470220        2.2032440        0.3702720
H        3.3960290        1.9874990        1.9574260
C        4.6568760        3.8742170       -0.6971180
H        5.7695650        2.9679520       -2.3366120
H        6.5080210        2.7493870       -0.7417410
H        3.6012370        4.3554290        1.1479430
H        5.1874030        3.6012450        1.3824210
H        5.1671320        4.8501290       -0.7668940
H        3.7350900        3.9543750       -1.3029910
F       -1.3957340       -0.2503460       -1.7366640
Ni       -3.3488780        0.2121890       -0.0849280
P       -5.3619810        1.0290960       -0.2305030
P       -3.5865980       -1.8417400       -0.7924730
C       -6.4477490        0.5458760        1.1680780
H       -7.4343550        1.0310290        1.0921450
H       -6.5741390       -0.5470620        1.1697630
H       -5.9634570        0.8430480        2.1111090
C       -6.3768650        0.6559410       -1.7121200
H       -7.3428960        1.1847150       -1.6700600
H       -5.8275680        0.9687190       -2.6132780
H       -6.5583160       -0.4277510       -1.7684620
C       -5.3567180        2.8606490       -0.1551770
H       -4.8179390        3.2521340       -1.0319230
H       -6.3801390        3.2684870       -0.1376200
H       -4.8131280        3.1674850        0.7507060
C       -5.0148510       -2.7946820       -0.1337480
H       -4.9711820       -2.8052860        0.9664400
H       -5.9557390       -2.3143900       -0.4419970
H       -5.0026690       -3.8320390       -0.5058770
C       -3.7566710       -2.0222480       -2.6092490
H       -3.8430380       -3.0814590       -2.9006410
H       -4.6454660       -1.4727540       -2.9534970
H       -2.8600740       -1.5705420       -3.0547840
C       -2.1530710       -2.9162320       -0.3985600
H       -2.3032440       -3.9418160       -0.7732540
H       -1.2835910       -2.4500420       -0.8792290
H       -1.9971970       -2.9411280        0.6907530
74
TS-F-CO-6.log
C        3.8674470        0.6144830       -0.2620270
C        3.2332930        1.8273620        0.4449180
H        3.8517210        2.7023970        0.1892470
H        3.2839260        1.6789930        1.5340260
C        1.8198400        1.9898530       -0.0130230
H        1.6688000        2.2866550       -1.0569740
C        0.7569710        1.6258090        0.7235010
H        0.8751230        1.2981140        1.7558820
C       -0.5969790        1.5722010        0.2068000
C       -1.7665090        1.5477940        1.0263080
O       -1.5521410        1.4214160        2.3905580
O       -2.8794270        2.1100010        0.6132350
C       -1.8091620        0.1504280        2.9986280
H       -2.6935870       -0.3136590        2.5199570
H       -2.0724650        0.3614970        4.0482560
C       -0.6075300       -0.7725760        2.9059770
H        0.2483890       -0.3590860        3.4637240
H       -0.8450710       -1.7633900        3.3255830
H       -0.3193110       -0.8905490        1.8529610
F       -0.7750390        2.0901850       -1.0109860
Ni       -3.2319810        0.3877030        0.0867060
P       -5.2696900        0.8098500       -0.6047180
P       -2.9670180       -1.7221220       -0.5159250
C       -5.6710250        0.4055000       -2.3492610
H       -6.6884930        0.7467540       -2.5999380
H       -4.9456010        0.9116410       -3.0045770
H       -5.6008290       -0.6784580       -2.5180930
C       -5.6352430        2.6024150       -0.5093120
H       -4.9210110        3.1458620       -1.1452490
H       -6.6649260        2.8127780       -0.8390480
H       -5.4948530        2.9378650        0.5282120
C       -6.6325280        0.0552990        0.3643340
H       -7.6120690        0.3926640       -0.0113220
H       -6.5748420       -1.0406350        0.3052390
H       -6.5214960        0.3556170        1.4178410
C       -1.7590810       -2.8163340        0.3279050
H       -2.0137680       -2.9115230        1.3935020
H       -1.7670770       -3.8151280       -0.1377600
H       -0.7750660       -2.3449370        0.2216170
C       -2.3970730       -1.7516450       -2.2603280
H       -3.1198730       -1.2148580       -2.8929740
H       -1.4357130       -1.2195170       -2.2702380
H       -2.2751790       -2.7827550       -2.6296480
C       -4.4602420       -2.8006440       -0.5303300
H       -5.2486740       -2.3698900       -1.1626980
H       -4.2036100       -3.8012620       -0.9136940
H       -4.8459590       -2.8990760        0.4963430
C        3.1490630       -0.7274590       -0.0891570
C        3.7794470       -1.8081450       -0.9836390
C        3.0843220       -1.1965310        1.3754550
H        2.1112620       -0.5677310       -0.4307530
C        3.0602630       -3.1544340       -0.8441370
H        4.8437360       -1.9214660       -0.7135650
H        3.7631040       -1.4723510       -2.0346000
C        2.3750080       -2.5503220        1.5087460
H        4.1128770       -1.2786580        1.7692450
H        2.5654030       -0.4457040        1.9919520
C        3.0178770       -3.6175090        0.6165690
H        3.5514420       -3.9139290       -1.4763520
H        2.0249240       -3.0516170       -1.2188380
H        2.3780640       -2.8736560        2.5638540
H        1.3159500       -2.4327540        1.2213630
H        2.4698920       -4.5716320        0.7025730
H        4.0497740       -3.8114920        0.9648720
O        5.2303600        0.4723780        0.2581050
S        6.4329490        0.9697920       -0.7245190
C        7.7723620        0.7886950        0.4321750
H        7.5824100        1.4515800        1.2860600
H        7.8251410       -0.2639990        0.7392550
H        8.6851810        1.0866270       -0.1027980
O        6.5839830        0.0181870       -1.8295520
O        6.2262280        2.3837860       -1.0582280
H        3.9298510        0.8322310       -1.3415270
F       -0.3064880       -0.2936770       -0.4723810
74
TS-F-CO.log
C        3.8431270        0.5516610       -0.6068680
H        3.2918090        0.5551070       -1.5584980
C        2.8690500        0.9945720        0.5025480
H        2.5255040        2.0065730        0.2368390
H        3.4176890        1.0697160        1.4518840
S        6.0694140        1.9818730        0.1077010
O        5.6244390        2.1459120        1.4980810
O        7.1693580        1.0484830       -0.1578070
C        6.4509180        3.5718540       -0.5974750
H        6.6775500        3.4339170       -1.6627430
H        5.5887380        4.2343730       -0.4482870
H        7.3320750        3.9421720       -0.0544130
C        1.6995750        0.0707510        0.6486520
H        1.8585680       -0.8509250        1.2160710
C        0.4931540        0.2806570        0.0921440
H        0.2706670        1.1820000       -0.4839700
C       -0.5740950       -0.7011350        0.1228850
F       -0.2734880       -1.8841800        0.6660530
C       -1.5914550       -0.7230360       -0.8853630
O       -1.8940480       -1.9760930       -1.3801550
O       -1.8709690        0.3736070       -1.5471230
C       -3.1627260       -2.1117000       -2.0185200
H       -3.2843050       -1.3205770       -2.7775660
H       -3.9676010       -1.9689960       -1.2704510
C       -3.2357730       -3.4885560       -2.6418460
H       -3.1242530       -4.2725680       -1.8753260
H       -4.2075360       -3.6274170       -3.1418050
H       -2.4370860       -3.6201830       -3.3896630
O        4.8040110        1.6382850       -0.8597410
C        4.5351310       -0.8203400       -0.4664340
C        4.9544810       -1.2031880        0.9654230
C        3.6972340       -1.9524030       -1.0973060
H        5.4545810       -0.7378210       -1.0706050
C        5.7188520       -2.5323780        0.9832210
H        4.0533760       -1.3028520        1.5947340
H        5.5682970       -0.4111260        1.4156720
C        4.4558890       -3.2853730       -1.0735760
H        2.7453320       -2.0668630       -0.5520220
H        3.4343590       -1.6849600       -2.1348560
C        4.8989020       -3.6594520        0.3456320
H        5.9929700       -2.7939890        2.0194050
H        6.6668830       -2.4096680        0.4273640
H        3.8272490       -4.0832250       -1.5042390
H        5.3491260       -3.2017630       -1.7200520
H        5.4780950       -4.5985960        0.3318820
H        4.0030290       -3.8487200        0.9659750
Ni       -3.1116560        0.3767530       -0.1095880
F       -1.3420870        0.0622830        1.8032610
P       -4.4608620        1.9881420       -0.6851620
C       -5.8506360        1.4197280       -1.7410690
H       -6.4746130        2.2662090       -2.0708050
H       -5.4378100        0.9020440       -2.6206690
H       -6.4678400        0.7062570       -1.1744330
C       -5.2902260        2.9816930        0.6150410
H       -5.8987390        3.7850920        0.1690820
H       -5.9383440        2.3270810        1.2170340
H       -4.5270330        3.4240520        1.2735190
C       -3.6179500        3.2429280       -1.7237310
H       -2.8251620        3.7233310       -1.1293730
H       -3.1476450        2.7278020       -2.5747390
H       -4.3208010        4.0086900       -2.0895960
P       -4.1130660       -0.5816190        1.5778920
C       -4.0583810        0.3293810        3.1680810
H       -4.5259470        1.3176240        3.0430590
H       -4.5784450       -0.2255110        3.9655520
H       -2.9964700        0.4614270        3.4158380
C       -5.9019170       -0.9499890        1.3613330
H       -6.3054150       -1.4893910        2.2337850
H       -6.4582250       -0.0090760        1.2321510
H       -6.0423870       -1.5659920        0.4594930
C       -3.3937260       -2.2149900        2.0004710
H       -3.4478460       -2.8799740        1.1251360
H       -2.3392980       -2.0297080        2.2424520
H       -3.9171480       -2.6790600        2.8521720
66
TS-MI-cis-2.log
C        0.6698030        1.5401040       -1.0494870
C       -0.6321520        2.2810490       -1.0966790
H       -0.9396240        2.6581350       -2.0772180
H       -0.7963450        3.0117320       -0.2972400
C       -1.0932210        0.9035440       -0.7751720
H       -1.5385250        0.3356560       -1.5992140
C       -1.2542020        0.4133210        0.5724290
H       -1.1268300        1.1440230        1.3807940
C       -2.4328700       -0.4758680        0.8433060
F       -2.3899180       -0.9616690        2.1213430
C       -3.7578590        0.3033840        0.6937850
O       -4.1113880        0.3756590       -0.5838190
O       -4.3158800        0.8286110        1.6241830
C       -5.2020610        1.2679340       -0.9384060
H       -5.9891780        1.1887330       -0.1744710
H       -5.5841770        0.8712780       -1.8886400
C       -4.6993480        2.6904700       -1.0830750
H       -3.9059430        2.7519560       -1.8443720
H       -5.5303020        3.3438240       -1.3935530
H       -4.3039920        3.0673190       -0.1272030
F       -2.4581210       -1.5655370        0.0065450
Ni        0.3463240       -0.4483830       -0.2030980
P        0.7680930       -1.8546780        1.4612190
P        1.2927820       -1.5571560       -1.9078280
C       -0.2823330       -3.3388290        1.6885110
H        0.0927990       -3.9304900        2.5385490
H       -1.3187610       -3.0359270        1.8800030
H       -0.2524100       -3.9510630        0.7761400
C        0.7109240       -0.9995700        3.0826090
H       -0.3122520       -0.6504190        3.2733080
H        1.0304530       -1.6790070        3.8888010
H        1.3858910       -0.1305080        3.0487660
C        2.4667150       -2.5529340        1.4529500
H        2.6354970       -3.1297550        2.3760320
H        2.6034530       -3.2141830        0.5856380
H        3.2013760       -1.7362510        1.3984390
C        3.1042490       -1.6477240       -2.1685060
H        3.5929950       -2.0355260       -1.2633990
H        3.3323900       -2.3069250       -3.0210950
H        3.4908270       -0.6393440       -2.3750150
C        0.6671060       -0.9651240       -3.5302060
H       -0.4331540       -0.9412860       -3.5057460
H        1.0396390        0.0486440       -3.7380110
H        0.9998250       -1.6397330       -4.3347810
C        0.7542550       -3.3120010       -1.9197050
H       -0.3396290       -3.3497200       -1.8034140
H        1.0383840       -3.7920260       -2.8693920
H        1.2185410       -3.8582980       -1.0868110
C        1.6682570        1.9589450        0.0317790
C        2.9809200        1.1539960        0.0175660
C        2.0028050        3.4643890       -0.1181250
H        1.1926450        1.8308720        1.0216240
C        3.9579170        1.6207710        1.1009740
H        3.4470090        1.2677950       -0.9774860
H        2.7812360        0.0820060        0.1418770
C        2.9783170        3.9406230        0.9656830
H        2.4504710        3.6256430       -1.1160430
H        1.0838190        4.0686930       -0.0796400
C        4.2686600        3.1149890        0.9749790
H        4.8851500        1.0253540        1.0486270
H        3.5120640        1.4223940        2.0935010
H        3.2046400        5.0103630        0.8182700
H        2.4856310        3.8547680        1.9518400
H        4.9308930        3.4438090        1.7939000
H        4.8181030        3.2910660        0.0316900
H        1.1023970        1.3505170       -2.0343370
66
TS-MI-cis.log
C       -1.8562940       -0.7034250       -1.4807430
C       -1.4455860       -2.0115610       -2.0824870
H       -1.5333770       -2.1001280       -3.1699470
H       -1.7985580       -2.9055050       -1.5572560
C       -0.1459240       -1.4824400       -1.5905920
H        0.5040440       -1.0314510       -2.3435150
C        0.3947930       -1.7900880       -0.2880800
H       -0.1482930       -2.5437000        0.2974040
C        1.8670600       -2.0085480       -0.1394180
F        2.2659680       -3.1467780       -0.8280010
C        2.8077000       -0.8889700       -0.6576340
O        3.8816340       -0.7686590        0.0986430
O        2.5879700       -0.2522500       -1.6633730
C        4.8494890        0.2528540       -0.2670380
H        4.3143050        1.2066340       -0.3923850
H        5.2874300       -0.0221820       -1.2394220
C        5.8814500        0.3183910        0.8328700
H        6.3874060       -0.6516280        0.9583620
H        6.6396320        1.0747800        0.5769000
H        5.4171540        0.6018970        1.7905030
F        2.1512170       -2.2721650        1.1749470
Ni       -0.2351600        0.0772060       -0.2185390
P        0.3541430        0.5540140        1.8647120
P       -0.1422400        2.1067230       -1.1620820
C        2.1104080        0.8374910        2.3043300
H        2.1822230        1.1320420        3.3631610
H        2.6813770       -0.0848490        2.1431580
H        2.5279780        1.6348750        1.6738050
C       -0.1744940       -0.7760300        3.0103450
H        0.3814060       -1.6942640        2.7771870
H        0.0137570       -0.4820970        4.0551760
H       -1.2502000       -0.9626620        2.8706070
C       -0.4927530        2.0310250        2.5512150
H       -0.2376690        2.1418930        3.6169790
H       -0.1820870        2.9355170        2.0094270
H       -1.5812930        1.9113010        2.4518940
C       -1.4668680        3.3648590       -1.0239040
H       -1.6634180        3.5805100        0.0366720
H       -1.1651950        4.2914390       -1.5376390
H       -2.3877770        2.9774960       -1.4831920
C        0.1089090        1.9335210       -2.9729800
H        0.9966830        1.3056270       -3.1399470
H       -0.7635920        1.4505810       -3.4370180
H        0.2650010        2.9213530       -3.4346580
C        1.3750100        3.0141530       -0.6660740
H        2.2378700        2.3396990       -0.7688760
H        1.5195670        3.8955700       -1.3105290
H        1.2981950        3.3416090        0.3802930
C       -2.8453170       -0.7617270       -0.3123910
C       -3.2648390        0.6206680        0.2194630
C       -4.1192960       -1.5376620       -0.7336230
H       -2.3835710       -1.3310150        0.5162020
C       -4.2587210        0.5172050        1.3798820
H       -3.7217520        1.1880850       -0.6109020
H       -2.3864670        1.1953100        0.5355660
C       -5.1227030       -1.6495220        0.4213620
H       -4.5879080       -1.0066240       -1.5825080
H       -3.8583810       -2.5446440       -1.0921290
C       -5.5066200       -0.2765150        0.9816910
H       -4.5347820        1.5275950        1.7261010
H       -3.7626360        0.0166290        2.2321860
H       -6.0207120       -2.1932480        0.0818910
H       -4.6715580       -2.2572020        1.2274990
H       -6.1872190       -0.3880370        1.8428540
H       -6.0612890        0.2875320        0.2091470
H       -2.0442620        0.0841180       -2.2152410
66
TS-MI-trans-2.log
C       -1.4498270       -0.7535230       -1.0593720
C       -0.4505990       -1.8395550       -1.3815060
H        0.0887150       -1.6786880       -2.3238370
H       -0.8178700       -2.8714440       -1.3208570
C        0.3305630       -1.3781030       -0.1950040
H        0.0625510       -1.7938590        0.7801260
C        1.4389720       -0.5301010       -0.3297650
H        1.9505040       -0.5024660       -1.2957140
C        2.3700780       -0.3715920        0.8390580
F        1.6864750       -0.1878820        2.0044890
C        3.2700190       -1.6156110        1.0145680
O        4.1735550       -1.6616270        0.0475600
O        3.1075110       -2.4357740        1.8820600
C        5.0597490       -2.8123490        0.0142420
H        4.4424650       -3.7236470       -0.0289830
H        5.6330510       -2.8352940        0.9545910
C        5.9525890       -2.6684410       -1.1949090
H        6.5518720       -1.7463760       -1.1346660
H        6.6405200       -3.5267650       -1.2463870
H        5.3584220       -2.6434720       -2.1220130
F        3.1860530        0.7218280        0.6802490
Ni       -0.2061830        0.6719150       -0.1881100
P       -1.8456830        1.7878430        0.8578080
P        1.0205770        2.4715450       -0.8222200
C       -1.2551020        3.2731880        1.7669170
H       -2.0581760        3.6417480        2.4238730
H       -0.3815210        3.0018250        2.3781660
H       -0.9770760        4.0751740        1.0713650
C       -2.6379990        0.8739020        2.2432430
H       -1.8537140        0.4266750        2.8722700
H       -3.2297910        1.5791970        2.8474180
H       -3.3014030        0.0828430        1.8778200
C       -3.2485980        2.4468860       -0.1220200
H       -3.9560060        2.9760150        0.5360000
H       -2.8595720        3.1439830       -0.8779190
H       -3.7727920        1.6295630       -0.6373730
C       -0.0434560        3.6235560       -1.7830530
H       -0.7699650        4.1231230       -1.1283580
H        0.5797400        4.3871480       -2.2750850
H       -0.5892490        3.0515250       -2.5490080
C        2.2929090        2.0502130       -2.0799720
H        3.1275520        1.5173990       -1.6056360
H        1.8429600        1.4057230       -2.8502360
H        2.6673740        2.9730330       -2.5499880
C        1.9364350        3.5781350        0.3209090
H        2.5679360        2.9741330        0.9854980
H        2.5687530        4.2642220       -0.2647780
H        1.2377650        4.1671490        0.9281440
C       -2.8021090       -1.2188620       -0.5504300
C       -3.6165090       -1.8168850       -1.7230060
C       -2.7431490       -2.2229620        0.6151470
H       -3.3712050       -0.3448770       -0.2038390
C       -5.0189050       -2.2456730       -1.2723360
H       -3.0784040       -2.6915250       -2.1305250
H       -3.6871500       -1.0775610       -2.5388040
C       -4.1463460       -2.6441830        1.0675000
H       -2.1896080       -3.1239310        0.2997490
H       -2.1797920       -1.7878760        1.4548960
C       -4.9578870       -3.2261030       -0.0957400
H       -5.5657000       -2.6931450       -2.1198510
H       -5.5889420       -1.3487840       -0.9670060
H       -4.0726960       -3.3755530        1.8900890
H       -4.6782320       -1.7646110        1.4750480
H       -5.9760840       -3.4886330        0.2384730
H       -4.4828280       -4.1662870       -0.4325700
H       -1.5189390        0.0219610       -1.8432620
66
TS-MI-trans-3.log
C        1.7812650       -1.6277040        0.2808310
C        1.3502820       -2.8961410       -0.3803020
H        1.1412990       -3.7494960        0.2773140
H        1.9614280       -3.1836800       -1.2432000
C        0.1702740       -2.0500430       -0.7159150
H        0.0860470       -1.6688550       -1.7365100
C       -0.9268500       -1.9663660        0.2052850
H       -0.9026360       -2.6774590        1.0425780
C       -2.3380770       -1.8267870       -0.2772540
F       -3.1659710       -1.5726790        0.7844200
C       -2.5753200       -0.7969350       -1.4027820
O       -3.3476460        0.2071840       -1.0300150
O       -2.1012570       -0.9528480       -2.5040650
C       -3.7087780        1.1849790       -2.0463560
H       -4.2120570        0.6514220       -2.8674870
H       -2.7852220        1.6307000       -2.4458590
C       -4.6046050        2.2108040       -1.3953470
H       -4.0812410        2.7369810       -0.5822200
H       -4.9118630        2.9539540       -2.1475010
H       -5.5099510        1.7378420       -0.9841370
F       -2.7767440       -3.0338840       -0.7897390
Ni        0.1050510       -0.2917900        0.4455600
P        0.5923530        1.6595590       -0.5977420
P       -1.0641450        0.4576420        2.1812550
C       -0.8011530        2.8399920       -0.3777440
H       -0.7616230        3.6203700       -1.1536450
H       -1.7503520        2.2974580       -0.4510380
H       -0.7376920        3.3146520        0.6115750
C        0.4853240        1.3469600       -2.4093780
H       -0.4676170        0.8447500       -2.6266170
H        0.5309690        2.3003570       -2.9595270
H        1.3019050        0.6935210       -2.7430020
C        2.0232300        2.8015670       -0.4365760
H        1.8305220        3.7093980       -1.0301160
H        2.1514860        3.0817080        0.6199250
H        2.9463170        2.3289340       -0.7942750
C       -0.0028610        1.6224750        3.1232690
H        0.1471710        2.5464510        2.5462960
H       -0.4637990        1.8678330        4.0934540
H        0.9770630        1.1500200        3.2918850
C       -1.3219230       -0.9070240        3.3813680
H       -2.0809990       -1.5962280        2.9873380
H       -0.3769710       -1.4542620        3.5177570
H       -1.6558150       -0.5042370        4.3507070
C       -2.6995120        1.2849970        2.1315570
H       -3.3853170        0.7082040        1.4985880
H       -3.1001770        1.3514610        3.1555240
H       -2.5968860        2.2981170        1.7218150
C        3.1884740       -1.1206010        0.0173680
C        3.5054740       -0.6815550       -1.4177020
C        3.6439260       -0.0700180        1.0401820
H        3.8043710       -2.0265280        0.2020770
C        4.9973560       -0.3658300       -1.5830060
H        2.9203210        0.2180940       -1.6502790
H        3.1942420       -1.4575030       -2.1361900
C        5.1286780        0.2759910        0.8675380
H        3.0260800        0.8325330        0.9309930
H        3.4607830       -0.4497040        2.0599810
C        5.4632780        0.6891720       -0.5716380
H        5.1974570       -0.0244350       -2.6126670
H        5.5822800       -1.2928090       -1.4378570
H        5.4141810        1.0752520        1.5723950
H        5.7343240       -0.6096570        1.1349340
H        6.5477420        0.8642000       -0.6739370
H        4.9697620        1.6507290       -0.7994120
H        1.5146830       -1.6211980        1.3521080
66
TS-MI-trans-4.log
C        1.8245290       -0.7515780        1.2333650
C        1.1979340       -1.4633020        2.4084550
H        1.2160890       -0.8896780        3.3425460
H        1.4829610       -2.5127880        2.5549980
C       -0.0030730       -1.2377060        1.5761880
H       -0.2542090       -2.0425050        0.8801180
C       -0.9470970       -0.1833970        1.7058660
H       -0.7675320        0.5177540        2.5381580
C       -2.4198020       -0.4527720        1.6638200
F       -3.0981280        0.7325720        1.6309060
C       -2.9549450       -1.4234790        0.5890260
O       -3.8981250       -0.8806980       -0.1578750
O       -2.5476270       -2.5577250        0.4994850
C       -4.5240420       -1.7146150       -1.1726500
H       -5.0887380       -2.5066270       -0.6559360
H       -3.7337370       -2.1936070       -1.7690890
C       -5.4132820       -0.8256190       -2.0077320
H       -4.8251330       -0.0445610       -2.5138560
H       -5.9176320       -1.4333130       -2.7750280
H       -6.1829240       -0.3413810       -1.3866680
F       -2.7874860       -1.0375350        2.8665930
Ni        0.3008990        0.5818690        0.3713690
P       -1.0798500        1.2312980       -1.2499160
P        1.7954480        2.2938020        0.3659540
C       -2.6950170        2.0782010       -1.0621130
H       -3.0950830        2.3160870       -2.0602220
H       -3.4077730        1.4497940       -0.5193700
H       -2.5373060        3.0126530       -0.5017870
C       -1.4248570       -0.3330860       -2.1672220
H       -1.5457090       -1.1863040       -1.4903480
H       -2.3157620       -0.2206250       -2.8034830
H       -0.5550780       -0.5412300       -2.8075440
C       -0.3138010        2.2215430       -2.5959400
H       -0.8843390        2.0526110       -3.5231170
H       -0.3443980        3.2907870       -2.3526680
H        0.7284840        1.9055620       -2.7471470
C        3.6049320        2.1409970        0.0912480
H        3.8020840        2.0690370       -0.9889930
H        4.1154560        3.0305710        0.4929570
H        4.0039480        1.2439160        0.5851030
C        1.6618380        2.7030590        2.1577480
H        0.6139000        2.9531210        2.3838110
H        1.9570050        1.8403900        2.7726070
H        2.3030400        3.5637040        2.4066500
C        1.4421100        3.9259720       -0.3956640
H        0.3785450        4.1749940       -0.2668380
H        2.0558120        4.6944190        0.1004910
H        1.6871250        3.9113280       -1.4662300
C        2.4592690       -1.6429490        0.1707970
C        2.4132810       -1.0874120       -1.2625560
C        3.9117640       -1.9738690        0.5729790
H        1.8996310       -2.5964620        0.1579220
C        3.0833170       -2.0354230       -2.2637740
H        2.9188760       -0.1096410       -1.2911530
H        1.3655300       -0.9089790       -1.5531170
C        4.5833030       -2.9193880       -0.4306170
H        4.4858990       -1.0310460        0.6260240
H        3.9273810       -2.4117870        1.5853610
C        4.5258800       -2.3556910       -1.8552970
H        3.0568490       -1.5951620       -3.2751460
H        2.5040320       -2.9761680       -2.3141090
H        5.6286600       -3.1067540       -0.1312560
H        4.0676760       -3.8971950       -0.4069540
H        4.9796800       -3.0650870       -2.5682330
H        5.1287730       -1.4296190       -1.9023040
H        2.4518560        0.0800760        1.5590260
66
TS-MI-trans-5.log
C       -1.8839810       -1.0457620       -1.0590560
C       -1.2359610       -2.2469550       -1.7054510
H       -0.9266990       -2.0963380       -2.7461090
H       -1.7380350       -3.2099110       -1.5522040
C       -0.2083870       -1.8952380       -0.7019420
H       -0.2742510       -2.4075040        0.2643250
C        0.9462550       -1.0970430       -0.9367890
H        1.0723650       -0.7293650       -1.9651990
C        2.2689430       -1.5255580       -0.3992320
F        2.6445600       -2.7221450       -0.9882970
C        3.4125150       -0.5328910       -0.7244380
O        4.5045050       -0.8445270       -0.0480660
O        3.3022740        0.3744230       -1.5126420
C        5.6745000       -0.0045550       -0.2435920
H        5.4040890        1.0275960        0.0301290
H        5.9337000       -0.0166550       -1.3137990
C        6.7827450       -0.5533060        0.6222320
H        7.0244440       -1.5905850        0.3421480
H        7.6868190        0.0615000        0.4909890
H        6.4996790       -0.5313090        1.6863830
F        2.2482870       -1.7878430        0.9424920
Ni       -0.3057480        0.2445030       -0.2265270
P        0.8155000        1.0513590        1.5249180
P       -1.2828430        2.1152830       -1.0849570
C        2.6203570        1.3511800        1.6742190
H        2.8234470        1.8642370        2.6272790
H        3.1643630        0.3987390        1.6704160
H        2.9650080        1.9801330        0.8410670
C        0.4589110       -0.1679940        2.8579390
H        0.7549470       -1.1774200        2.5494850
H        1.0004980        0.1156830        3.7744880
H       -0.6215810       -0.1594520        3.0626460
C        0.1164900        2.5789660        2.2650960
H        0.3978850        2.6221390        3.3291020
H        0.5146880        3.4662240        1.7565600
H       -0.9793550        2.5658820        2.1770800
C       -3.0758380        2.3637060       -1.3988940
H       -3.5641740        2.6993240       -0.4716320
H       -3.2127910        3.1324100       -2.1760060
H       -3.5499240        1.4286610       -1.7302380
C       -0.5832130        1.9097100       -2.7791790
H        0.5147740        1.8809300       -2.7084760
H       -0.9310570        0.9653680       -3.2227720
H       -0.8845050        2.7488120       -3.4266540
C       -0.7346650        3.8185580       -0.6765430
H        0.3576310        3.8336900       -0.5488960
H       -1.0124440        4.4961910       -1.4994570
H       -1.2142890        4.1644460        0.2494840
C       -2.9622030       -1.3575050       -0.0264910
C       -3.1557160       -0.3107520        1.0828690
C       -4.3001220       -1.6163820       -0.7521760
H       -2.6734420       -2.2995150        0.4756170
C       -4.2621290       -0.7204550        2.0619510
H       -3.4137070        0.6587840        0.6309540
H       -2.2075840       -0.1640040        1.6228580
C       -5.4142450       -2.0169240        0.2225180
H       -4.5927300       -0.6932220       -1.2853850
H       -4.1641030       -2.3960470       -1.5204290
C       -5.5875780       -0.9768230        1.3354190
H       -4.3892460        0.0584200        2.8330210
H       -3.9544970       -1.6412670        2.5916840
H       -6.3616760       -2.1581940       -0.3251650
H       -5.1627840       -2.9936560        0.6755820
H       -6.3622570       -1.3037650        2.0498840
H       -5.9451200       -0.0288160        0.8919920
H       -2.1569210       -0.2909980       -1.8002480
66
TS-MI-trans-6.log
C       -1.9315620       -0.3590720       -1.0921960
C       -1.3973430       -1.5509100       -1.8451880
H       -1.0162920       -1.3095590       -2.8456560
H       -2.0435870       -2.4361630       -1.8796220
C       -0.3118090       -1.5961850       -0.8184170
H       -0.5076840       -2.1670120        0.0931600
C        0.9635290       -1.0644470       -1.0788740
H        1.2616540       -0.9335410       -2.1206050
C        2.0850320       -1.4272790       -0.1477690
F        2.0127820       -2.7577380        0.2258950
C        3.5006840       -1.2437390       -0.7660960
O        4.5589240       -1.2775100        0.0289590
O        3.6367690       -1.1038280       -1.9582150
C        4.5684650       -1.5648140        1.4593420
H        3.8640550       -2.3792080        1.6735020
H        4.2408990       -0.6618180        1.9931570
C        5.9842920       -1.9478090        1.8206390
H        6.6847750       -1.1309610        1.5866270
H        6.0399540       -2.1544350        2.9010770
H        6.2990480       -2.8515030        1.2755930
F        2.0016850       -0.7339460        1.0429430
Ni       -0.1851120        0.4493650       -0.3184410
P       -1.0979020        1.5447280        1.4038530
P        1.3302900        2.0159480       -0.9239190
C        0.1970760        2.3542160        2.4287600
H       -0.2450940        2.7027450        3.3751640
H        0.9904320        1.6231590        2.6452630
H        0.6343980        3.2148350        1.9069710
C       -1.8799830        0.4786440        2.6813280
H       -1.2212030       -0.3771090        2.8909230
H       -2.0160080        1.0658650        3.6028280
H       -2.8582600        0.1112790        2.3523000
C       -2.3242010        2.8807700        1.1343430
H       -2.6625160        3.2844980        2.1018140
H       -1.8624500        3.6850690        0.5446580
H       -3.1907290        2.4926320        0.5791560
C        0.5819430        3.6891840       -1.0600140
H        0.3469110        4.0976540       -0.0681520
H        1.2812260        4.3692720       -1.5715010
H       -0.3475240        3.6151160       -1.6448570
C        1.8845580        1.7393210       -2.6526490
H        2.5709080        0.8831680       -2.6964220
H        1.0056020        1.5269200       -3.2805180
H        2.3964940        2.6380940       -3.0310290
C        2.8992390        2.3174320       -0.0214630
H        3.5175960        1.4095980       -0.0145020
H        3.4590890        3.1278510       -0.5146510
H        2.6891500        2.6010660        1.0185540
C       -3.2497960       -0.5434930       -0.3641900
C       -4.4053480       -0.5321350       -1.3945570
C       -3.3382900       -1.8097180        0.5070220
H       -3.4186540        0.3238170        0.2907400
C       -5.7717420       -0.6510120       -0.7074030
H       -4.2713310       -1.3743000       -2.0972380
H       -4.3584790        0.3933200       -1.9931030
C       -4.7013400       -1.9217260        1.2000140
H       -3.1908270       -2.7026840       -0.1241530
H       -2.5253450       -1.8145450        1.2486270
C       -5.8490970       -1.8957150        0.1836800
H       -6.5733430       -0.6683390       -1.4653950
H       -5.9421770        0.2489520       -0.0880550
H       -4.7417300       -2.8448320        1.8026830
H       -4.8233490       -1.0797360        1.9062150
H       -6.8225470       -1.9372580        0.7013670
H       -5.7893410       -2.7992410       -0.4511950
H       -1.8779800        0.5817690       -1.6697610
66
TS-MI-trans-7.log
C       -1.5017320       -1.0454160       -1.3646010
C       -0.8931820       -2.4013220       -1.5306530
H       -0.2691210       -2.5397350       -2.4228770
H       -1.5857090       -3.2380470       -1.3839180
C       -0.1418160       -1.9925690       -0.3093420
H       -0.5025090       -2.3655310        0.6522510
C        1.1258740       -1.3424970       -0.4122000
H        1.6134500       -1.3743430       -1.3930490
C        2.0860380       -1.4478520        0.7531810
F        1.7829260       -2.5156270        1.5495900
C        3.5452310       -1.6139380        0.2821140
O        3.9854170       -0.4807040       -0.2502670
O        4.1621580       -2.6435660        0.3712480
C        5.3381030       -0.4637310       -0.7820390
H        5.3714090       -1.1429550       -1.6488330
H        6.0180500       -0.8601910       -0.0125720
C        5.6732650        0.9605180       -1.1573290
H        5.6337480        1.6204000       -0.2769420
H        6.6938580        0.9944910       -1.5695720
H        4.9791870        1.3474780       -1.9187580
F        2.0451820       -0.3591270        1.6089040
Ni       -0.2237140        0.1062880       -0.1506760
P       -1.3237490        0.9123850        1.6459800
P        1.1182830        1.8082930       -0.6622020
C       -0.2399570        2.0523210        2.5995940
H       -0.6466050        2.1935370        3.6134960
H        0.7655030        1.6147500        2.6685410
H       -0.1773490        3.0289540        2.0988340
C       -1.3922830       -0.5194000        2.8035820
H       -0.3830230       -0.9513720        2.8775610
H       -1.7225270       -0.1901780        3.8017700
H       -2.0766280       -1.2912950        2.4265890
C       -2.9577380        1.7255440        1.8552990
H       -3.1033310        1.9873720        2.9154320
H       -2.9888470        2.6438610        1.2492020
H       -3.7697320        1.0611480        1.5342910
C        0.0706580        3.2688560       -1.0331270
H       -0.4078310        3.6283130       -0.1104410
H        0.6707260        4.0796000       -1.4765220
H       -0.7173370        2.9670170       -1.7401930
C        1.9061970        1.4546480       -2.2815200
H        2.6652040        0.6720570       -2.1506260
H        1.1382490        1.0925330       -2.9820840
H        2.3774270        2.3625310       -2.6902110
C        2.4893730        2.4830240        0.3459580
H        3.1587510        1.6656650        0.6395890
H        3.0452900        3.2284540       -0.2442070
H        2.0872250        2.9636730        1.2477670
C       -3.0128500       -0.9367530       -1.3099540
C       -3.6836460       -1.6017740       -0.0991150
C       -3.5185110        0.4983850       -1.5162700
H       -3.3375120       -1.5189390       -2.1987360
C       -5.2122320       -1.5623820       -0.2186090
H       -3.3765650       -1.0693130        0.8121360
H       -3.3343890       -2.6417460        0.0096190
C       -5.0486680        0.5492640       -1.6127940
H       -3.1679270        1.1281890       -0.6859850
H       -3.0673520        0.9156450       -2.4329410
C       -5.7252080       -0.1302290       -0.4152550
H       -5.6709440       -2.0146560        0.6768900
H       -5.5237840       -2.1814190       -1.0801610
H       -5.3865000        1.5957390       -1.7017150
H       -5.3655550        0.0370500       -2.5401490
H       -6.8204470       -0.1315050       -0.5479020
H       -5.5222800        0.4551870        0.4992310
H       -1.0233520       -0.2998810       -2.0283510
66
TS-MI-trans.log
C       -1.4712780       -0.1928890       -1.1780350
C       -0.6540150       -1.2651650       -1.8621850
H       -0.2113450       -0.9393590       -2.8124450
H       -1.1379270       -2.2428340       -1.9831650
C        0.3194930       -1.1810120       -0.7310170
H        0.1091820       -1.7743210        0.1621280
C        1.5099260       -0.4545450       -0.8379350
H        1.9121550       -0.2592680       -1.8362780
C        2.5771630       -0.6459800        0.2037190
F        2.0628810       -0.5715630        1.4724510
C        3.2907120       -2.0081750        0.0371570
O        2.5469670       -2.9826000        0.5389220
O        4.3464800       -2.1343410       -0.5290060
C        3.0239550       -4.3440760        0.3707950
H        3.9865070       -4.4411280        0.8975750
H        3.2050130       -4.5181640       -0.7017160
C        1.9709420       -5.2702990        0.9305090
H        1.0173030       -5.1527040        0.3920200
H        2.3051980       -6.3137920        0.8209290
H        1.7993460       -5.0713870        2.0000730
F        3.5355340        0.3226170        0.1074150
Ni        0.0514180        0.8574330       -0.2315580
P       -1.2880380        1.8770160        1.2435520
P        1.4297310        2.6143170       -0.6440530
C       -0.4142940        3.0726670        2.3331490
H       -1.0855730        3.3752200        3.1518820
H        0.4798700        2.5909940        2.7559520
H       -0.1160600        3.9695590        1.7754850
C       -1.9892810        0.7571120        2.5221720
H       -1.1826520        0.1221440        2.9185490
H       -2.4100380        1.3623670        3.3402060
H       -2.7803410        0.1196360        2.1133670
C       -2.7132580        2.8589790        0.6382020
H       -3.2793460        3.2703670        1.4888640
H       -2.3351240        3.6843100        0.0175460
H       -3.3793930        2.2370740        0.0236930
C        0.4242290        4.0601940       -1.1752430
H       -0.1520100        4.4692220       -0.3346760
H        1.0811890        4.8479960       -1.5768310
H       -0.2751570        3.7349530       -1.9606550
C        2.4723030        2.3576190       -2.1357180
H        3.2825510        1.6519840       -1.9092420
H        1.8520040        1.9499520       -2.9481780
H        2.9040130        3.3194790       -2.4539750
C        2.6222310        3.3204620        0.5592650
H        3.2611850        2.5170390        0.9492020
H        3.2463710        4.0755110        0.0553330
H        2.0919380        3.7933040        1.3954870
C       -2.7919490       -0.6449740       -0.5803030
C       -3.8160200       -0.8915220       -1.7146480
C       -2.6996150       -1.8878390        0.3236320
H       -3.2077780        0.1714270        0.0269960
C       -5.1882830       -1.2915030       -1.1573640
H       -3.4400540       -1.6930160       -2.3756100
H       -3.9059140        0.0166500       -2.3345740
C       -4.0714920       -2.2775760        0.8860740
H       -2.3012730       -2.7382370       -0.2557970
H       -1.9845880       -1.7039530        1.1401110
C       -5.0892250       -2.5126250       -0.2360970
H       -5.8880370       -1.4895040       -1.9872290
H       -5.6069280       -0.4414810       -0.5874710
H       -3.9782660       -3.1778790        1.5167500
H       -4.4390410       -1.4685140        1.5441900
H       -6.0790330       -2.7560320        0.1862460
H       -4.7743150       -3.3901850       -0.8309290
H       -1.5554990        0.7373810       -1.7675790
74
TS-OA-F10.log
C        2.6137400        0.5540180       -0.8404910
H        2.5795540        0.4736630       -1.9376080
C        1.6110690       -0.4532160       -0.2744270
H        1.5951760       -0.4076050        0.8219680
H        2.0111650       -1.4431090       -0.5432660
S        1.8305430        2.7643430        0.6615270
O        0.7418010        3.6755550        0.3135530
O        1.6646740        1.8603700        1.8088470
C        3.3194780        3.7271350        0.8795930
H        4.1693650        3.0545040        1.0496240
H        3.4637490        4.3311650       -0.0255630
H        3.1501840        4.3696510        1.7554370
C        0.2066240       -0.2826640       -0.8212330
H        0.1780830       -0.2049800       -1.9191520
C       -0.6708710        0.6421640       -0.1185030
H       -0.4714760        0.9510850        0.9090310
C       -1.7625360        1.2379080       -0.7199990
F       -1.8314770        1.2297210       -2.0539330
C       -2.5452960        2.3127980       -0.0385130
O       -3.1204570        3.1383990       -0.9134450
O       -2.5885830        2.4482120        1.1649120
C       -3.9165350        4.2084870       -0.3644660
H       -3.2909090        4.8064740        0.3180910
H       -4.7332590        3.7707000        0.2333330
C       -4.4415620        5.0325270       -1.5178650
H       -5.0631060        4.4187470       -2.1890400
H       -5.0585830        5.8596360       -1.1328760
H       -3.6126890        5.4613340       -2.1033510
O        2.1537740        1.9495930       -0.7000980
Ni       -1.2072350       -1.3796620       -0.0970480
P       -0.5047960       -3.2645410       -0.8424240
P       -2.8677430       -1.9270110        1.3007310
C       -1.7970330       -4.5244250       -1.1900940
H       -1.3445310       -5.4420040       -1.5995190
H       -2.3401340       -4.7696080       -0.2663830
H       -2.5106450       -4.1135800       -1.9206480
C        0.6370790       -4.1334360        0.3031250
H        0.1193380       -4.3114400        1.2574340
H        0.9687860       -5.0943140       -0.1222450
H        1.5127500       -3.4953990        0.4954240
C        0.4227930       -3.2365120       -2.4287390
H       -0.2224950       -2.8054420       -3.2097110
H        1.3205470       -2.6093660       -2.3311810
H        0.7212360       -4.2551780       -2.7243390
C       -4.4819950       -2.4193780        0.5779000
H       -4.3478820       -3.2972980       -0.0718720
H       -5.2187490       -2.6530100        1.3637000
H       -4.8187080       -1.5679030       -0.0291050
C       -2.5064970       -3.2918220        2.4869130
H       -1.5816200       -3.0546450        3.0361420
H       -3.3298280       -3.4203390        3.2087560
H       -2.3559660       -4.2378390        1.9457370
C       -3.3242300       -0.5546440        2.4284860
H       -2.4502620       -0.2767590        3.0379050
H       -3.5989040        0.2971370        1.7946140
H       -4.1570630       -0.8406660        3.0918620
C        4.0828590        0.3772460       -0.4166990
C        4.3200800        0.0689880        1.0731330
C        4.7669320       -0.6993690       -1.2846270
H        4.5765140        1.3379470       -0.6515340
C        5.8169600       -0.0279740        1.3920400
H        3.8410580       -0.8951280        1.3192400
H        3.8371570        0.8220430        1.7104910
C        6.2623890       -0.8202520       -0.9666490
H        4.2755440       -1.6734860       -1.1073280
H        4.6262900       -0.4639730       -2.3532530
C        6.5068390       -1.0854750        0.5232220
H        5.9594180       -0.2561840        2.4620530
H        6.2903960        0.9557210        1.2143850
H        6.7144870       -1.6182970       -1.5798540
H        6.7659800        0.1215160       -1.2531260
H        7.5893440       -1.1151910        0.7350430
H        6.1055120       -2.0825590        0.7839610
F       -3.5345500        0.2456840       -0.5791490
74
TS-OA-F11.log
C       -2.3212870       -0.7426330        0.9140860
H       -1.7753490       -1.5339080        1.4485510
C       -1.3273250        0.3566040        0.5219020
H       -0.9063070        0.7553440        1.4592160
H       -1.8735570        1.1814430        0.0510010
S       -4.3728620        0.8431040        1.8054630
O       -3.8764370        2.0387680        1.1091750
O       -5.5676580        0.1844910        1.2649520
C       -4.6261110        1.2122730        3.5294660
H       -4.8985370        0.2830040        4.0464140
H       -3.7019150        1.6444560        3.9338220
H       -5.4511120        1.9377640        3.5683900
C       -0.2073940       -0.1090340       -0.3848830
H       -0.5336220       -0.3482750       -1.4048810
C        0.7788240       -1.0244230        0.1740750
H        0.9064040       -1.1467160        1.2527950
C        1.5848320       -1.8069940       -0.6372690
F        1.2017450       -1.9821390       -1.9068940
C        2.4690410       -2.9149360       -0.1603090
O        2.8624240       -2.7226730        1.1008440
O        2.7393010       -3.8880060       -0.8259770
C        3.7684240       -3.6955260        1.6602100
H        4.6641470       -3.7522190        1.0201250
H        3.2845700       -4.6857610        1.6434390
C        4.1086770       -3.2567500        3.0662870
H        3.2005130       -3.1850510        3.6858090
H        4.7862700       -3.9914270        3.5289060
H        4.6088810       -2.2760150        3.0623830
O       -3.1824530       -0.2448660        2.0099630
Ni        1.4154060        0.9244070       -0.3274500
P        0.5981320        2.7229020       -1.1663610
P        3.4464000        1.5211130        0.3976920
C        1.7910570        3.8105140       -2.0454600
H        1.2743380        4.6828280       -2.4771700
H        2.5675610        4.1582990       -1.3495770
H        2.2715510        3.2363920       -2.8523960
C       -0.1669560        3.8455320        0.0698460
H        0.5791890        4.0951620        0.8392300
H       -0.5257310        4.7703790       -0.4099680
H       -1.0127390        3.3339180        0.5529450
C       -0.7205070        2.5232090       -2.4306590
H       -0.3309300        1.9111440       -3.2587230
H       -1.5869750        2.0082760       -1.9926200
H       -1.0388880        3.5034890       -2.8201470
C        4.7640180        1.7386590       -0.8620630
H        4.4787800        2.5322170       -1.5687330
H        5.7292210        1.9926470       -0.3944220
H        4.8358200        0.7837500       -1.4010780
C        3.5430000        3.0715840        1.3891940
H        2.8393840        3.0006240        2.2337850
H        4.5606600        3.2323630        1.7814190
H        3.2572060        3.9361090        0.7716150
C        4.1803660        0.2854270        1.5388640
H        3.5325240        0.1723970        2.4214720
H        4.2020010       -0.6634810        0.9902750
H        5.1918550        0.5822000        1.8611290
C       -3.1464830       -1.4085550       -0.2059560
C       -3.5862720       -0.4663140       -1.3420080
C       -2.4340880       -2.6483100       -0.7861830
H       -4.0604460       -1.7770920        0.2905180
C       -4.4806400       -1.1940950       -2.3524440
H       -2.6924370       -0.0882750       -1.8660460
H       -4.1110840        0.4104690       -0.9375170
C       -3.3226900       -3.3744730       -1.8037150
H       -1.4918930       -2.3491830       -1.2732430
H       -2.1589600       -3.3340960        0.0332540
C       -3.7842060       -2.4344190       -2.9236480
H       -4.7681640       -0.5054310       -3.1651860
H       -5.4178430       -1.4991890       -1.8509260
H       -2.7831990       -4.2398250       -2.2250960
H       -4.2110470       -3.7777150       -1.2829410
H       -4.4535460       -2.9671750       -3.6207220
H       -2.9039630       -2.1141900       -3.5118170
F        3.3090000       -0.9610470       -1.1875160
74
TS-OA-F12.log
C        2.7014230       -0.3991520        1.4144410
H        3.1036640       -0.6638450        2.4040510
C        1.1774590       -0.5261070        1.5108320
H        0.8369680        0.1726260        2.2921450
H        0.9928020       -1.5312200        1.9221570
S        3.8154020       -1.5877270       -0.8793860
O        2.7693890       -1.3853870       -1.8926900
O        5.0158930       -0.7476270       -0.9587460
C        4.2960160       -3.3041050       -0.8682470
H        5.0134000       -3.4552950       -0.0516480
H        3.4021650       -3.9280030       -0.7434700
H        4.7678070       -3.4892240       -1.8436990
C        0.3783100       -0.3127130        0.2341810
H        0.9274650       -0.5950630       -0.6719280
C       -0.4030740        0.9119600        0.1261520
H       -0.6795280        1.4925410        1.0105040
C       -0.7925790        1.4339690       -1.0933400
F       -0.1800490        0.9833020       -2.1898040
C       -1.3904530        2.7875720       -1.2951580
O       -2.0383980        3.2078820       -0.2047290
O       -1.2297090        3.4466700       -2.2970630
C       -2.6959170        4.4877710       -0.2871450
H       -3.3985120        4.4707620       -1.1365090
H       -1.9423360        5.2650290       -0.4952590
C       -3.4066010        4.7276730        1.0255640
H       -2.6931870        4.7212410        1.8650660
H       -3.9057790        5.7091030        1.0027580
H       -4.1682540        3.9536780        1.2073320
O        3.1910040       -1.5535850        0.6156930
Ni       -1.4650460       -0.8953980        0.1696200
P       -1.0966280       -3.0107370        0.2579800
P       -3.6963590       -0.7472350        0.3870650
C       -2.2710740       -4.0337550       -0.7163650
H       -1.9923700       -5.0986570       -0.6659810
H       -3.2902720       -3.9066260       -0.3240870
H       -2.2519480       -3.7007810       -1.7653910
C       -1.1957270       -3.7391720        1.9410400
H       -2.1940690       -3.5523080        2.3620840
H       -1.0061030       -4.8242060        1.9086910
H       -0.4469140       -3.2577820        2.5884430
C        0.5335620       -3.6015210       -0.3433940
H        0.6916140       -3.2573390       -1.3756090
H        1.3259580       -3.1727810        0.2835040
H        0.5864080       -4.7013050       -0.3049590
C       -4.7531310       -1.1424450       -1.0619120
H       -4.5747450       -2.1791790       -1.3843540
H       -5.8211690       -1.0125730       -0.8223000
H       -4.4471850       -0.4552920       -1.8620980
C       -4.4489200       -1.7666250        1.7263780
H       -3.9317110       -1.5584720        2.6762340
H       -5.5215660       -1.5406280        1.8432830
H       -4.3329100       -2.8359300        1.4933880
C       -4.2380440        0.9480710        0.8333820
H       -3.7590690        1.2503060        1.7772710
H       -3.8824140        1.5999680        0.0269300
H       -5.3334560        1.0078190        0.9413100
C        3.3408480        0.9531400        1.0566920
C        2.9127660        1.6376530       -0.2555930
C        3.1516700        1.9385100        2.2291360
H        4.4219810        0.7464810        0.9804210
C        3.7289340        2.9139220       -0.4949070
H        1.8488080        1.9058800       -0.1949560
H        3.0139790        0.9622420       -1.1137970
C        3.9414700        3.2343460        2.0046010
H        2.0786100        2.1801150        2.3319100
H        3.4634630        1.4664900        3.1764540
C        3.5773390        3.8970560        0.6711140
H        3.4118250        3.3879630       -1.4394790
H        4.7954880        2.6484350       -0.6171560
H        3.7660610        3.9312130        2.8419140
H        5.0219000        2.9998870        2.0091730
H        4.1979860        4.7946420        0.5069680
H        2.5271420        4.2414640        0.7141230
F       -2.6292210        0.8648150       -1.8049410
74
TS-OA-F13.log
C        2.6065870        0.1211320       -0.9423660
H        2.6516830       -0.0563040       -2.0274530
C        1.4519930       -0.7106000       -0.3791530
H        1.3333040       -0.5113420        0.6937030
H        1.7736780       -1.7590700       -0.4725000
S        2.0197250        2.5586280        0.2879310
O        1.1277400        3.5892040       -0.2444700
O        1.6027000        1.8117940        1.4844030
C        3.6177780        3.3024890        0.5755820
H        4.3326130        2.5347610        0.8955110
H        3.9350560        3.7802740       -0.3602920
H        3.4731760        4.0514810        1.3671260
C        0.1277700       -0.5091670       -1.0904480
H        0.1656690       -0.7350910       -2.1671710
C       -0.6186780        0.6863450       -0.7327820
H       -0.4055340        1.2264890        0.1891280
C       -1.6254740        1.2164020       -1.5099520
F       -1.7451650        0.8036600       -2.7728640
C       -2.2161600        2.5656080       -1.2745490
O       -2.1334540        2.9044660        0.0128330
O       -2.6081380        3.2907860       -2.1610460
C       -2.4222630        4.2621150        0.3857870
H       -3.5162480        4.4059060        0.3927560
H       -1.9992340        4.9409120       -0.3712570
C       -1.8076590        4.4894000        1.7494020
H       -0.7218360        4.3131600        1.7015470
H       -1.9881340        5.5252080        2.0776300
H       -2.2435890        3.8065620        2.4960840
O        2.3106680        1.5709500       -0.9614200
Ni       -1.4560670       -1.1597840       -0.1869080
P       -1.0184780       -3.2510220       -0.3713090
P       -3.1652070       -1.0854260        1.2611910
C       -2.4854520       -4.3556600       -0.4288170
H       -2.1758790       -5.4048330       -0.5617210
H       -3.0634380       -4.2633140        0.5014990
H       -3.1248900       -4.0549810       -1.2729380
C       -0.0169570       -3.9328800        1.0071780
H       -0.5548160       -3.7770170        1.9541010
H        0.1708240       -5.0088460        0.8615850
H        0.9423220       -3.3961570        1.0571560
C       -0.0953520       -3.7753090       -1.8699360
H       -0.6620720       -3.4686480       -2.7625290
H        0.8901290       -3.2887770       -1.8953770
H        0.0390830       -4.8688480       -1.8810020
C       -4.8487780       -1.5030070        0.6622120
H       -4.8605210       -2.5283970        0.2626300
H       -5.5952100       -1.4140060        1.4682870
H       -5.0620200       -0.7927800       -0.1484080
C       -2.9768470       -2.1382450        2.7627050
H       -2.0184020       -1.8997800        3.2502610
H       -3.7974040       -1.9629550        3.4777570
H       -2.9684140       -3.2019550        2.4821770
C       -3.3856170        0.5847860        1.9875600
H       -2.4614650        0.8822790        2.5065200
H       -3.5583970        1.2627300        1.1433080
H       -4.2286980        0.6054560        2.6975500
C        4.0017430       -0.1805940       -0.3663840
C        4.0643830       -0.3820520        1.1593550
C        4.6270210       -1.3991580       -1.0760590
H        4.6269570        0.6933460       -0.6251000
C        5.5042390       -0.6143060        1.6330450
H        3.4557780       -1.2630500        1.4289760
H        3.6167220        0.4714600        1.6868310
C        6.0628450       -1.6562680       -0.6018560
H        4.0093870       -2.2930760       -0.8731430
H        4.6118770       -1.2444370       -2.1682170
C        6.1391970       -1.8139950        0.9211020
H        5.5211710       -0.7622020        2.7262300
H        6.1045190        0.2917850        1.4283040
H        6.4702350       -2.5507260       -1.1030440
H        6.6983540       -0.8051770       -0.9089790
H        7.1870570       -1.9445200        1.2412030
H        5.6007680       -2.7335990        1.2171590
F       -3.5900200        0.6297680       -1.0937780
74
TS-OA-F14.log
C        2.5188030       -0.2785970        0.7523310
H        2.3667330       -0.3999140        1.8354970
C        1.3371800        0.5190620        0.1961180
H        1.4126480        0.5902940       -0.8969100
H        1.4522380        1.5408160        0.5900580
S        2.7806490       -2.2433020       -1.1514900
O        2.0977660       -1.4360910       -2.1752010
O        4.2261990       -2.4434800       -1.2999950
C        1.9715970       -3.8228370       -0.9882560
H        2.4326070       -4.3581320       -0.1481100
H        0.8988050       -3.6599700       -0.8241540
H        2.1495030       -4.3547000       -1.9337160
C       -0.0177250       -0.0338560        0.5951850
H       -0.1481310       -0.1098120        1.6811670
C       -0.5295240       -1.1457530       -0.1976470
H       -0.0883310       -1.3468750       -1.1788680
C       -1.4959540       -2.0768200        0.1809450
F       -1.6246590       -3.1208860       -0.6522560
F       -3.3582530       -1.5552850        0.0152600
C       -1.9173840       -2.4469230        1.5760120
O       -1.9283940       -1.3997250        2.3995890
O       -2.1706210       -3.5832000        1.9045790
C       -2.3648980       -1.6249520        3.7550300
H       -1.7093870       -2.3763810        4.2245380
H       -3.3858380       -2.0402790        3.7332980
C       -2.3123120       -0.2967840        4.4758590
H       -2.9634000        0.4418960        3.9821490
H       -2.6560330       -0.4236900        5.5144050
H       -1.2852200        0.1003530        4.4970610
O        2.4576680       -1.6936290        0.3394480
Ni       -1.5595260        0.6530220       -0.3378970
P       -1.5114220        2.6566520        0.4159920
P       -3.0966470        0.6464770       -1.9531760
C       -3.1280570        3.5292830        0.4954410
H       -3.0101220        4.5374860        0.9245570
H       -3.5528320        3.6128830       -0.5155490
H       -3.8204200        2.9457140        1.1215420
C       -0.4714110        3.8017630       -0.5752370
H       -0.8532630        3.8272990       -1.6072860
H       -0.4846800        4.8190220       -0.1516400
H        0.5626910        3.4259630       -0.5958950
C       -0.8782510        2.8805310        2.1272020
H       -1.4937490        2.2791860        2.8140050
H        0.1606890        2.5254010        2.1897540
H       -0.9203790        3.9392420        2.4298740
C       -4.8646370        0.7212620       -1.4603050
H       -5.0600900        1.6582890       -0.9175440
H       -5.5303470        0.6596020       -2.3366160
H       -5.0396590       -0.1291120       -0.7864610
C       -2.9564470        1.9898400       -3.2062450
H       -1.9400310        1.9807700       -3.6308930
H       -3.6892730        1.8628190       -4.0199920
H       -3.1215220        2.9652640       -2.7233970
C       -3.0364270       -0.8708510       -2.9888820
H       -2.0306520       -0.9777420       -3.4246240
H       -3.2296210       -1.7164220       -2.3154280
H       -3.7845260       -0.8410260       -3.7980420
C        3.9172100        0.3319510        0.5441820
C        4.1793940        0.9281710       -0.8515320
C        4.2086170        1.3900840        1.6269460
H        4.6296140       -0.4978240        0.6965110
C        5.6127140        1.4606100       -0.9696720
H        3.4745140        1.7599170       -1.0267750
H        3.9898520        0.1831740       -1.6359480
C        5.6345450        1.9428780        1.5113260
H        3.4853730        2.2201160        1.5276510
H        4.0534030        0.9530800        2.6280170
C        5.9143700        2.5032680        0.1123070
H        5.7724040        1.8900570       -1.9733860
H        6.3203200        0.6163990       -0.8718830
H        5.8014860        2.7182780        2.2782890
H        6.3513970        1.1283280        1.7237800
H        6.9604530        2.8466770        0.0386880
H        5.2769840        3.3913910       -0.0560680
74
TS-OA-F15.log
C       -2.4677290       -0.8734350       -0.8445800
H       -2.3569790       -1.0658960       -1.9223790
C       -1.5979600        0.3321500       -0.4800850
H       -1.5908610        0.4638800        0.6097810
H       -2.1038220        1.2130970       -0.9035070
S       -1.9304090       -2.5685790        1.2498880
O       -1.4300630       -1.4837510        2.1096750
O       -3.2368350       -3.1495390        1.5788820
C       -0.7131460       -3.8652400        1.1466010
H       -1.0405230       -4.5840550        0.3843920
H        0.2643930       -3.4274610        0.9046910
H       -0.6928610       -4.3351240        2.1400470
C       -0.1770210        0.2626970       -1.0048510
H       -0.1185260        0.2489500       -2.1041120
C        0.7421700       -0.6412540       -0.3259460
H        0.5282000       -1.0250020        0.6724780
C        1.9034080       -1.1121170       -0.9196200
F        2.0315200       -0.9764860       -2.2429590
C        2.6952090       -2.2255260       -0.3096530
O        3.4343140       -2.8719140       -1.2062350
O        2.6065390       -2.5355130        0.8617020
C        4.2532330       -3.9557880       -0.7156270
H        3.6061930       -4.6932030       -0.2133930
H        4.9498900       -3.5561940        0.0395380
C        4.9821380       -4.5539410       -1.8967210
H        5.6223300       -3.8025870       -2.3855690
H        5.6197280       -5.3848410       -1.5561230
H        4.2701090       -4.9452760       -2.6406930
O       -1.9026540       -2.1294020       -0.3123240
Ni        1.0985590        1.4093350       -0.1251240
P        0.3209520        3.2968160       -0.7770950
P        2.6013790        1.9194590        1.4486620
C        1.5511300        4.6559210       -0.9161750
H        1.0749870        5.5786800       -1.2853090
H        2.0053760        4.8499820        0.0659970
H        2.3441820        4.3503660       -1.6159140
C       -0.9607530        3.9946170        0.3374880
H       -0.5327200        4.1173180        1.3437920
H       -1.3202020        4.9683880       -0.0324970
H       -1.8048420        3.2913090        0.4005870
C       -0.4824890        3.3472280       -2.4288810
H        0.2402650        3.0079670       -3.1870120
H       -1.3493230        2.6707710       -2.4442620
H       -0.8143060        4.3692560       -2.6729910
C        4.2417940        2.5487330        0.9151930
H        4.1149490        3.4809960        0.3440700
H        4.9015400        2.7343120        1.7784490
H        4.6715750        1.7786880        0.2595140
C        2.0686810        3.1505790        2.7119270
H        1.1170150        2.8190220        3.1563700
H        2.8215790        3.2562060        3.5102720
H        1.9084300        4.1311800        2.2392750
C        3.0356940        0.4668770        2.4837140
H        2.1295180        0.0920030        2.9848430
H        3.4109880       -0.3070260        1.8023160
H        3.7930670        0.7238830        3.2425410
C       -3.9725170       -0.7375690       -0.5447230
C       -4.3208590       -0.0816050        0.8048090
C       -4.6854480        0.0118440       -1.6877980
H       -4.3678420       -1.7682140       -0.5316980
C       -5.8371900       -0.0478430        1.0312070
H       -3.9370990        0.9535670        0.8130490
H       -3.8289710       -0.6084570        1.6335640
C       -6.2023160        0.0692090       -1.4678310
H       -4.2855220        1.0403890       -1.7534360
H       -4.4622370       -0.4766690       -2.6514840
C       -6.5568190        0.6822220       -0.1082610
H       -6.0623710        0.4323900        1.9986870
H       -6.2150570       -1.0849570        1.0985090
H       -6.6804630        0.6374690       -2.2837890
H       -6.6087580       -0.9578410       -1.5175450
H       -7.6489920        0.6631370        0.0480310
H       -6.2545290        1.7461280       -0.1011870
F        3.5472320       -0.0691110       -0.5538020
74
TS-OA-F17.log
C       -1.9875070       -0.7149070       -0.7521180
C       -1.0938290       -0.4435600       -1.9645080
H       -1.6852100        0.1962040       -2.6340290
H       -0.9230510       -1.3898930       -2.5072860
C        0.2301170        0.2519870       -1.6575100
H        0.5222240        0.9466880       -2.4577150
C        1.3424260       -0.5390750       -1.1433630
H        1.2019730       -1.5125060       -0.6698790
C        2.6595770       -0.1326350       -1.2755590
F        3.3806890        0.9623330        0.2327330
C        3.8009580       -1.0277500       -0.9101210
O        4.9154120       -0.7139310       -1.5670390
O        3.6910430       -1.9665620       -0.1492050
C        6.0925860       -1.4893170       -1.2547710
H        5.8785850       -2.5548420       -1.4377960
H        6.3139050       -1.3749910       -0.1806810
C        7.2228020       -0.9823740       -2.1207740
H        7.4207220        0.0833970       -1.9249830
H        8.1401710       -1.5516680       -1.9032180
H        6.9843440       -1.1038390       -3.1894390
F        2.9405440        0.8248960       -2.1642650
Ni        0.5467260        0.9763420        0.1109410
P        1.2393100        0.8732600        2.2466980
P       -0.7707070        2.6816210        0.0579410
C        2.5073990        2.0337590        2.8929180
H        2.7356220        1.8177440        3.9493700
H        3.4009410        1.9081500        2.2675610
H        2.1483140        3.0701120        2.8031670
C        1.9977650       -0.7689730        2.5584560
H        2.8152150       -0.8937160        1.8364320
H        2.3746840       -0.8506560        3.5911430
H        1.2478340       -1.5553140        2.3819060
C       -0.0654780        0.9584290        3.5451430
H        0.3289820        0.6445320        4.5253450
H       -0.4367370        1.9913930        3.6266030
H       -0.9060930        0.3051380        3.2669910
C       -2.3034620        2.6915110        1.0760590
H       -2.0674980        2.4093230        2.1114450
H       -2.7473110        3.7002340        1.0662650
H       -3.0392490        1.9793660        0.6740480
C       -1.4070540        3.2069020       -1.5811390
H       -0.5693580        3.2903460       -2.2896000
H       -2.1202970        2.4530780       -1.9461290
H       -1.9200930        4.1792150       -1.5032430
C        0.1252700        4.1687090        0.6599310
H        1.0750340        4.2654680        0.1119550
H       -0.4791240        5.0785600        0.5150110
H        0.3485960        4.0459470        1.7299510
C       -1.5060590       -1.7057520        0.3069840
C       -2.4403480       -1.7129880        1.5280210
C       -1.2746830       -3.1280220       -0.2222090
H       -0.5366390       -1.3093290        0.6543660
C       -1.9243730       -2.6455100        2.6286410
H       -3.4477650       -2.0284970        1.2073800
H       -2.5473330       -0.6846120        1.9117330
C       -0.7577610       -4.0567470        0.8836160
H       -2.2283140       -3.5178840       -0.6206350
H       -0.5622010       -3.1119750       -1.0625790
C       -1.6936970       -4.0654190        2.0980270
H       -2.6305330       -2.6595010        3.4762780
H       -0.9704690       -2.2469200        3.0200080
H       -0.6274640       -5.0790770        0.4898360
H        0.2435620       -3.7112450        1.2015790
H       -1.2853050       -4.7121120        2.8934110
H       -2.6654890       -4.5026950        1.8016820
O       -3.2875230       -1.1952120       -1.2528050
S       -4.4743800       -0.0837380       -1.2599830
C       -5.7440020       -1.0811090       -2.0033710
H       -5.3993060       -1.3909470       -2.9985260
H       -5.9341180       -1.9441850       -1.3523270
H       -6.6340910       -0.4404010       -2.0765820
O       -4.8364700        0.2554280        0.1223480
O       -4.1053110        1.0218720       -2.1540740
H       -2.1571300        0.2401510       -0.2391430
74
TS-OA-F18.log
C        1.8730740        0.7704820       -0.6485660
C        1.2475750        0.2691590       -1.9535920
H        2.0232150       -0.3360740       -2.4426530
H        1.0597880        1.1309500       -2.6181820
C       -0.0135430       -0.5767690       -1.7947610
H       -0.0859790       -1.3557220       -2.5671510
C       -1.2779880        0.1004970       -1.5269110
H       -1.3164370        1.1192120       -1.1401510
C       -2.5080790       -0.4694200       -1.8126070
F       -3.3764010       -1.4591310       -0.3089370
C       -3.8039900        0.2794290       -1.8032260
O       -3.7466710        1.3334160       -0.9840160
O       -4.7513080       -0.0026190       -2.4997600
C       -4.9448930        2.1167800       -0.8213340
H       -5.7458040        1.4618830       -0.4398800
H       -5.2639830        2.4948530       -1.8062330
C       -4.6280690        3.2393610        0.1409980
H       -3.8195820        3.8760920       -0.2523020
H       -5.5216930        3.8655780        0.2894630
H       -4.3147640        2.8412290        1.1187760
F       -2.5399870       -1.5360550       -2.6143850
Ni       -0.5194060       -1.2080660       -0.0386010
P       -1.5456010       -1.0616360        1.9550390
P        0.9877890       -2.7216540        0.2550200
C       -2.7418060       -2.3480740        2.4911100
H       -3.1649540       -2.1050650        3.4794650
H       -3.5308190       -2.3808600        1.7281740
H       -2.2447120       -3.3284530        2.5395150
C       -2.5553220        0.4694440        2.0185420
H       -3.2698890        0.3935170        1.1905490
H       -3.0767860        0.5739360        2.9839300
H       -1.9096550        1.3450430        1.8538080
C       -0.4594540       -0.8925670        3.4344160
H       -1.0385970       -0.5753340        4.3169220
H        0.0183190       -1.8596310        3.6532960
H        0.3284050       -0.1511150        3.2321980
C        2.3429150       -2.4422290        1.4681840
H        1.9262650       -2.1040060        2.4268950
H        2.8991580       -3.3807650        1.6240540
H        3.0401540       -1.6768110        1.0972730
C        1.9235400       -3.2764570       -1.2230640
H        1.2204530       -3.5265210       -2.0315510
H        2.5830960       -2.4599390       -1.5522860
H        2.5370890       -4.1600810       -0.9834460
C        0.2087760       -4.2687700        0.8682680
H       -0.6371150       -4.5322390        0.2150570
H        0.9362210       -5.0962690        0.8828350
H       -0.1723410       -4.1016280        1.8865140
C        1.0909400        1.7651640        0.2088020
C        1.7926920        2.0202940        1.5524960
C        0.7570790        3.0858490       -0.4985960
H        0.1410090        1.2566440        0.4454750
C        0.9636020        2.9418810        2.4534230
H        2.7832060        2.4676660        1.3623630
H        1.9807940        1.0568230        2.0550850
C       -0.0782940        4.0015550        0.4051480
H        1.7004310        3.5910320       -0.7725520
H        0.2165850        2.8918370       -1.4389370
C        0.6184510        4.2582370        1.7467000
H        1.5040810        3.1394240        3.3947880
H        0.0268520        2.4247390        2.7308110
H       -0.2874130        4.9548550       -0.1093170
H       -1.0576920        3.5224120        0.5910900
H       -0.0149590        4.8880930        2.3945880
H        1.5501300        4.8261630        1.5657340
O        3.1661610        1.3920340       -0.9847400
S        4.4697660        0.4659550       -0.6874230
C        5.7095830        1.5770730       -1.3104520
H        5.5089080        1.7551020       -2.3748840
H        5.6663410        2.5063560       -0.7276190
H        6.6751740        1.0706290       -1.1710510
O        4.6255670        0.2912930        0.7624700
O        4.4079490       -0.7479530       -1.5124310
H        2.0749580       -0.1018480       -0.0139040
74
TS-OA-F19.log
C        2.3681020       -0.6364060        0.2274110
C        1.5025550       -0.6347650        1.4868820
H        1.9028500        0.1511580        2.1490540
H        1.7084600       -1.5868810        2.0049270
C       -0.0088200       -0.4859590        1.3867570
H       -0.4425220       -0.6160320        2.3899470
C       -0.7698560       -1.1847900        0.3558660
H       -0.3607400       -1.3915330       -0.6343330
C       -2.0477620       -1.6797260        0.5885670
F       -3.5156210       -0.4721070        0.2124760
C       -2.7230690       -2.5759590       -0.4044280
O       -3.6187760       -3.3770450        0.1707230
O       -2.4420460       -2.5937690       -1.5840420
C       -4.3597910       -4.2561020       -0.7020300
H       -3.6501030       -4.8776270       -1.2718430
H       -4.9192680       -3.6426960       -1.4276850
C       -5.2798500       -5.0923520        0.1575940
H       -5.9803390       -4.4547880        0.7199910
H       -5.8654800       -5.7734390       -0.4797090
H       -4.7042360       -5.6980590        0.8755820
F       -2.4334190       -1.8475720        1.8607050
Ni       -0.9303680        0.9230490        0.4710410
P       -2.2115930        1.8759880       -1.1084050
P       -0.3823640        2.4967130        1.8241350
C       -3.9006720        2.4366770       -0.6446440
H       -4.4313820        2.8607400       -1.5128980
H       -4.4336890        1.5551240       -0.2632850
H       -3.8409460        3.1959720        0.1492720
C       -2.5443630        0.7424740       -2.5130720
H       -3.0015820       -0.1624190       -2.0929180
H       -3.2124950        1.2080550       -3.2563480
H       -1.5881570        0.4759070       -2.9846060
C       -1.5263610        3.3575470       -1.9622140
H       -2.1755820        3.6685830       -2.7971820
H       -1.4363090        4.1916570       -1.2495400
H       -0.5209350        3.1239840       -2.3375460
C        1.2250380        3.3413700        1.5598560
H        1.2192930        3.8209290        0.5721350
H        1.4005980        4.0891050        2.3500330
H        2.0307920        2.5939560        1.5585440
C       -0.2755960        1.9832870        3.5882950
H       -1.2233190        1.5073900        3.8837430
H        0.5380460        1.2543890        3.7148140
H       -0.0864800        2.8534430        4.2372760
C       -1.5619760        3.9046960        1.9350990
H       -2.5559090        3.5187930        2.2079790
H       -1.2322430        4.6306830        2.6958200
H       -1.6347380        4.4094620        0.9611590
C        3.7814990       -1.1809700        0.5141160
C        3.7513580       -2.7145140        0.6800470
C        4.8261110       -0.8065990       -0.5489070
H        4.1107510       -0.7391380        1.4736400
C        5.1337370       -3.2798080        1.0285590
H        3.4014590       -3.1607190       -0.2695300
H        3.0246250       -3.0117440        1.4520400
C        6.2141470       -1.3562390       -0.1981000
H        4.5107840       -1.2230340       -1.5217960
H        4.8717460        0.2857430       -0.6636430
C        6.1874760       -2.8763980       -0.0080630
H        5.0775940       -4.3782120        1.1147920
H        5.4372360       -2.9005810        2.0217840
H        6.9363070       -1.0782190       -0.9845310
H        6.5657300       -0.8791930        0.7354720
H        7.1832510       -3.2467880        0.2898490
H        5.9464120       -3.3569650       -0.9744980
O        2.4917310        0.7566720       -0.2451580
S        1.8405430        1.2521840       -1.6436750
C        3.0576400        0.8894200       -2.8943970
H        3.9963760        1.3930350       -2.6328790
H        3.1834810       -0.1965670       -2.9737810
H        2.6425750        1.2972650       -3.8273480
O        0.6421020        0.4531730       -1.9355510
O        1.7344580        2.7048400       -1.5194210
H        1.9033810       -1.2247210       -0.5784580
74
TS-OA-F20.log
C       -2.3726010       -0.1218030       -0.3084840
C       -1.6109930        0.1209280       -1.6111280
H       -1.8678290        1.1398150       -1.9461870
H       -2.0575120       -0.5544330       -2.3605440
C       -0.1015710       -0.0641880       -1.6713730
H        0.2263810        0.0531440       -2.7153270
C        0.5443300       -1.1923060       -1.0069930
H        0.1582360       -1.6165890       -0.0794860
C        1.6665340       -1.8150270       -1.5387530
F        3.3981870       -1.0940250       -0.9831900
C        2.2138840       -3.1180600       -1.0430930
O        1.9569460       -3.2959550        0.2553110
O        2.7723760       -3.9257280       -1.7497500
C        2.4820570       -4.4868510        0.8741460
H        3.5733190       -4.5144150        0.7202000
H        2.0535110       -5.3701740        0.3726670
C        2.1215610       -4.4398830        2.3417670
H        1.0290670       -4.3925760        2.4760230
H        2.4938220       -5.3462710        2.8445430
H        2.5716210       -3.5609750        2.8288390
F        1.9379540       -1.6184410       -2.8344480
Ni        1.1709540        0.7695500       -0.5050780
P        2.7286910        0.9223580        1.1109920
P        0.8958850        2.7661890       -1.2432780
C        4.4647950        1.2757830        0.6184650
H        5.1307570        1.2973470        1.4967350
H        4.7653360        0.4749860       -0.0708520
H        4.5205420        2.2433730        0.0981060
C        2.9050570       -0.6365530        2.0632970
H        3.1514520       -1.4149940        1.3314840
H        3.6907120       -0.5540870        2.8322270
H        1.9414030       -0.8753150        2.5337290
C        2.4348550        2.1649110        2.4386410
H        3.1886900        2.0755400        3.2381330
H        2.4812580        3.1802810        2.0161910
H        1.4291190        2.0178420        2.8547670
C       -0.4533690        3.7725150       -0.5134680
H       -0.2702420        3.8875990        0.5630650
H       -0.5056320        4.7583890       -1.0028930
H       -1.4076600        3.2402080       -0.6305820
C        0.5474020        2.8764440       -3.0468730
H        1.3435370        2.3550040       -3.6002680
H       -0.4129370        2.3904390       -3.2717230
H        0.5061780        3.9283140       -3.3723230
C        2.3515380        3.8818010       -1.0955810
H        3.2134780        3.4164020       -1.5971550
H        2.1423580        4.8577360       -1.5627410
H        2.5994500        4.0345280       -0.0355550
C       -3.8869410       -0.2652420       -0.5612910
C       -4.2069300       -1.6467800       -1.1692080
C       -4.7588210       -0.0462500        0.6849190
H       -4.1671470        0.5079790       -1.3013970
C       -5.6981190       -1.7986200       -1.4939130
H       -3.9092770       -2.4244100       -0.4412460
H       -3.6106170       -1.8241470       -2.0778910
C       -6.2520850       -0.1799500        0.3620400
H       -4.4890340       -0.7982130        1.4471050
H       -4.5538530        0.9427810        1.1190570
C       -6.5739580       -1.5412010       -0.2633220
H       -5.8911290       -2.8053870       -1.9016720
H       -5.9678880       -1.0792870       -2.2889960
H       -6.8479830       -0.0252450        1.2776010
H       -6.5424020        0.6216200       -0.3421650
H       -7.6427270       -1.6013730       -0.5308980
H       -6.3891510       -2.3348230        0.4844260
O       -2.1497920        1.0394030        0.5748590
S       -1.3263680        0.9192540        1.9656030
C       -2.5232390        0.4139260        3.1858420
H       -3.3425340        1.1431220        3.2032590
H       -2.8779470       -0.5951370        2.9457050
H       -1.9800130        0.4129660        4.1417760
O       -0.3230300       -0.1482400        1.8507950
O       -0.9058420        2.2845440        2.2753600
H       -2.0010570       -1.0167680        0.2134170
74
TS-OA-F2.log
C        2.5783310        0.3129610       -0.9475440
H        2.6221900        0.2261080       -2.0436430
C        1.4928480       -0.6356180       -0.4331370
H        1.3576270       -0.4863490        0.6464620
H        1.8922240       -1.6528060       -0.5654660
S        2.0992890        2.5678780        0.5546370
O        1.3298570        1.8399140        1.5770830
O        3.4408720        3.0352080        0.9200820
C        1.1398250        3.9358420       -0.0633900
H        1.6836820        4.3833420       -0.9052050
H        0.1528990        3.5664920       -0.3664040
H        1.0550690        4.6482970        0.7690130
C        0.1561840       -0.5139790       -1.1404650
H        0.2005280       -0.7540960       -2.2138450
C       -0.6638910        0.6383570       -0.7916640
H       -0.4642490        1.2080140        0.1158470
C       -1.6982950        1.1037230       -1.5859850
F       -1.7782520        0.6623610       -2.8429080
C       -2.3525480        2.4358700       -1.4021880
O       -2.2379610        2.8538530       -0.1359220
O       -2.8407910        3.0832200       -2.2987500
C       -2.7991630        4.1368780        0.2018180
H       -3.8755130        4.1290960       -0.0359330
H       -2.3237000        4.9100200       -0.4238740
C       -2.5452710        4.3646480        1.6750300
H       -1.4660500        4.3316540        1.8943650
H       -2.9322100        5.3517000        1.9727260
H       -3.0470010        3.5949150        2.2820250
O        2.1649340        1.7259810       -0.8309850
Ni       -1.3524610       -1.2458500       -0.1866500
P       -0.8165410       -3.3162110       -0.3350360
P       -3.0325180       -1.2022990        1.2899280
C       -2.2237830       -4.4985370       -0.3268000
H       -1.8640670       -5.5340610       -0.4395680
H       -2.7816930       -4.4093660        0.6162820
H       -2.8998020       -4.2551970       -1.1608620
C        0.2495630       -3.9104790        1.0365290
H       -0.2737440       -3.7551630        1.9918300
H        0.4891270       -4.9792850        0.9160660
H        1.1808940       -3.3245750        1.0491730
C        0.1016270       -3.8328500       -1.8399080
H       -0.4995690       -3.5821460       -2.7275140
H        1.0569040       -3.2917220       -1.8996930
H        0.2977750       -4.9170670       -1.8263550
C       -4.7050980       -1.7025570        0.7223820
H       -4.6796870       -2.7414620        0.3599440
H       -5.4480500       -1.6138930        1.5317250
H       -4.9587310       -1.0336080       -0.1116750
C       -2.7890990       -2.2021810        2.8184520
H       -1.8353710       -1.9136870        3.2878030
H       -3.6083530       -2.0382870        3.5376530
H       -2.7428100       -3.2722080        2.5666280
C       -3.3115880        0.4808730        1.9675170
H       -2.3934340        0.8306380        2.4641350
H       -3.5212210        1.1276300        1.1072710
H       -4.1462780        0.4944350        2.6874730
C        3.9975740        0.0743280       -0.3984540
C        4.0788640       -0.2363150        1.1082920
C        4.7084390       -1.0355830       -1.1976510
H        4.5488830        1.0132220       -0.5802930
C        5.5342010       -0.3944290        1.5649420
H        3.5382390       -1.1768640        1.3131970
H        3.5836620        0.5480220        1.6966210
C        6.1615550       -1.2182690       -0.7417680
H        4.1607520       -1.9866890       -1.0657270
H        4.6779210       -0.7992790       -2.2748480
C        6.2556910       -1.4847150        0.7649660
H        5.5671150       -0.6230930        2.6438140
H        6.0611240        0.5684480        1.4304510
H        6.6343990       -2.0381970       -1.3087170
H        6.7285440       -0.2999230       -0.9818840
H        7.3118170       -1.5586670        1.0760100
H        5.7903470       -2.4627090        0.9892670
F       -3.5400940        0.4410330       -1.1330420
74
TS-OA-F3.log
C        2.4894720        0.6350270       -0.6967860
H        2.3181980        0.9529460       -1.7363190
C        1.4695760       -0.4556940       -0.3622200
H        1.5601470       -0.7447210        0.6931770
H        1.7626160       -1.3335360       -0.9586370
S        2.3915560        2.1716460        1.5805720
O        1.8635670        1.0614920        2.3894750
O        3.7771130        2.5872510        1.8247570
C        1.3128700        3.5843210        1.7124330
H        1.6722370        4.3545940        1.0178150
H        0.2870970        3.2739570        1.4767800
H        1.3909760        3.9308610        2.7526860
C        0.0378140       -0.0698490       -0.6797850
H       -0.1148900        0.2196890       -1.7268430
C       -0.6591940        0.7353020        0.3124430
H       -0.2817080        0.7700750        1.3392090
C       -1.7522670        1.5719770        0.0864480
F       -2.1085520        2.3248260        1.1401300
F       -3.4752650        0.7240350       -0.0848940
C       -2.1155360        2.1706840       -1.2436900
O       -2.6875600        3.3659560       -1.0957700
O       -1.8705710        1.6588360       -2.3138970
C       -3.1095690        4.0381740       -2.3017130
H       -3.8464950        3.4028680       -2.8202950
H       -2.2412320        4.1518820       -2.9707950
C       -3.6955370        5.3735070       -1.9039480
H       -2.9456660        5.9932030       -1.3868880
H       -4.0314740        5.9135250       -2.8031080
H       -4.5607390        5.2401900       -1.2353130
O        2.1765590        1.8989920       -0.0029180
Ni       -1.3735200       -1.1872590        0.0256930
P       -0.9504570       -2.9742680       -1.0779850
P       -2.9478210       -1.7472060        1.5027530
C       -2.3678940       -4.1052290       -1.3838720
H       -2.0532310       -4.9811360       -1.9740990
H       -2.7824420       -4.4450720       -0.4236660
H       -3.1509990       -3.5591360       -1.9319010
C        0.2778080       -4.0676520       -0.2574730
H       -0.1023180       -4.3476870        0.7368790
H        0.4606870       -4.9773980       -0.8519140
H        1.2225570       -3.5188010       -0.1265440
C       -0.2650430       -2.7648760       -2.7710330
H       -0.9782350       -2.1800110       -3.3725660
H        0.6850580       -2.2130880       -2.7233160
H       -0.0956370       -3.7412080       -3.2531820
C       -4.6471250       -2.0176440        0.8590690
H       -4.6449980       -2.8509520        0.1405980
H       -5.3562800       -2.2370420        1.6738280
H       -4.9381950       -1.0943240        0.3385700
C       -2.6350160       -3.2577160        2.5096510
H       -1.6563190       -3.1626710        3.0062350
H       -3.4157190       -3.4010820        3.2747080
H       -2.6078160       -4.1424820        1.8554540
C       -3.2152720       -0.4628970        2.7905040
H       -2.2709050       -0.2767050        3.3256230
H       -3.5169050        0.4529600        2.2652970
H       -3.9907840       -0.7681510        3.5120590
C        3.9744960        0.2490080       -0.5667600
C        4.3405070       -0.5662760        0.6876790
C        4.4493680       -0.4965610       -1.8299060
H        4.5270100        1.2040870       -0.5225890
C        5.8463700       -0.8504290        0.7471030
H        3.7966110       -1.5270100        0.6647830
H        4.0208050       -0.0442400        1.5995190
C        5.9517070       -0.8005270       -1.7779590
H        3.8879810       -1.4440050       -1.9250570
H        4.2157880        0.1013180       -2.7272210
C        6.3297680       -1.5780560       -0.5121630
H        6.0820530       -1.4421630        1.6480320
H        6.3902200        0.1072090        0.8479390
H        6.2545040       -1.3599850       -2.6794350
H        6.5099230        0.1537250       -1.7956480
H        7.4207380       -1.7388120       -0.4721200
H        5.8632840       -2.5801910       -0.5502210
74
TS-OA-F4.log
C        2.3320570       -0.1847820       -0.0688540
H        1.8546140        0.5723240        0.5651180
C        1.3036800       -0.5960710       -1.1185210
H        1.6295730       -1.5240150       -1.6177570
H        1.3534500        0.1882450       -1.8890170
S        2.5974380       -2.8414240        0.6373960
O        1.2161410       -3.3343350        0.7037350
O        3.3788960       -3.1868080       -0.5558890
C        3.4748480       -3.3389010        2.1054350
H        4.4871160       -2.9166690        2.0651350
H        2.9231360       -2.9807270        2.9844050
H        3.5055670       -4.4374180        2.0841140
C       -0.1414160       -0.7096360       -0.6380380
H       -0.4010630       -1.6784520       -0.2028980
C       -1.1175840       -0.1070710       -1.5367550
H       -0.7817270        0.5793370       -2.3234680
C       -2.4961080       -0.3190380       -1.5438490
F       -3.1571200        0.2536440       -2.5547630
F       -3.5309340        0.6324960       -0.1723840
C       -3.1933820       -1.5011680       -0.9317880
O       -4.3367120       -1.7691920       -1.5619850
O       -2.7432510       -2.1612040       -0.0206330
C       -5.1236110       -2.8610460       -1.0401790
H       -5.3797270       -2.6407340        0.0093960
H       -4.5122640       -3.7780410       -1.0463880
C       -6.3555940       -2.9964040       -1.9053770
H       -6.0806410       -3.2142490       -2.9496970
H       -6.9817250       -3.8220380       -1.5321990
H       -6.9532620       -2.0712650       -1.8863740
O        2.6324010       -1.2408850        0.9205000
Ni       -0.8533530        0.8393930        0.3157390
P       -0.3754800        0.4093600        2.3814270
P       -1.6482270        2.9360690        0.2653670
C       -1.5888440        1.2202470        3.5027620
H       -1.4881670        0.8407050        4.5324660
H       -1.4209560        2.3075370        3.4993020
H       -2.6053750        1.0178750        3.1328920
C        1.2276410        0.8577920        3.1665670
H        1.4749340        1.9020640        2.9210100
H        1.1588260        0.7459830        4.2607450
H        2.0232260        0.2005240        2.7884280
C       -0.5766560       -1.3611220        2.8254390
H       -1.5665860       -1.6924260        2.4761010
H        0.1805280       -1.9608750        2.3032970
H       -0.4927450       -1.5106680        3.9141810
C       -3.2198130        3.4115580        1.0887630
H       -3.1193620        3.3221850        2.1798920
H       -3.5002750        4.4463690        0.8330580
H       -3.9866200        2.7062330        0.7401540
C       -0.4713460        4.2352780        0.8292460
H        0.4899790        4.0975410        0.3090420
H       -0.8511980        5.2508490        0.6300460
H       -0.2965200        4.1208100        1.9107890
C       -1.9788470        3.4203470       -1.4792690
H       -1.0532160        3.3198040       -2.0669820
H       -2.7298730        2.7269110       -1.8843510
H       -2.3482100        4.4564390       -1.5524870
C        3.6420800        0.4276140       -0.5837770
C        4.3437940       -0.3433590       -1.7122740
C        3.4093030        1.8964070       -0.9931700
H        4.3196520        0.4405180        0.2896560
C        5.6499980        0.3426000       -2.1328250
H        3.6701890       -0.3967260       -2.5863740
H        4.5310280       -1.3786130       -1.3961160
C        4.7121570        2.5804430       -1.4239250
H        2.6877980        1.9326230       -1.8296610
H        2.9462140        2.4478140       -0.1565660
C        5.4151090        1.8012010       -2.5415900
H        6.1208550       -0.2175360       -2.9587240
H        6.3626120        0.3140740       -1.2873450
H        4.5060530        3.6156220       -1.7452510
H        5.3878440        2.6490440       -0.5513590
H        6.3695900        2.2875760       -2.8063920
H        4.7850690        1.8246100       -3.4503970
74
TS-OA-F5.log
C        2.2308040       -0.0420450       -0.3567140
H        1.7824140        0.8222110        0.1506550
C        1.1484100       -0.6352920       -1.2526100
H        1.4733480       -1.6190340       -1.6320030
H        1.1108220        0.0309800       -2.1294970
S        2.6101990       -2.5239980        0.8019470
O        1.2697040       -3.0485790        1.0898040
O        3.2977780       -3.0490030       -0.3827520
C        3.6393840       -2.7170290        2.2427720
H        4.6239800       -2.2809830        2.0299730
H        3.1529440       -2.2179930        3.0909310
H        3.7177320       -3.7991380        2.4191260
C       -0.2482270       -0.7252810       -0.6405470
H       -0.4176050       -1.6149650       -0.0278360
C       -1.3253250       -0.3270660       -1.5360370
H       -1.0960760        0.2346140       -2.4496370
C       -2.6868080       -0.5973710       -1.3823550
F       -3.4633570       -0.2047210       -2.3970500
F       -3.6332090        0.4888580       -0.0605570
C       -3.2569610       -1.7189270       -0.5594840
O       -4.4271110       -2.1309850       -1.0470780
O       -2.6955780       -2.2214070        0.3892710
C       -5.0967060       -3.1848010       -0.3222180
H       -5.2790590       -2.8420830        0.7097050
H       -4.4300080       -4.0606910       -0.2677800
C       -6.3841840       -3.4986240       -1.0491470
H       -6.1823260       -3.8364370       -2.0781130
H       -6.9224040       -4.3007900       -0.5201650
H       -7.0371940       -2.6125690       -1.0931180
O        2.5737050       -0.8986400        0.7971080
Ni       -0.9756970        0.9358270        0.0985410
P       -0.3279180        0.9058910        2.1619480
P       -1.8890320        2.9544100       -0.2644880
C       -1.4976250        1.8724100        3.2044570
H       -1.3124120        1.6938100        4.2760570
H       -1.3810560        2.9453400        2.9903170
H       -2.5257670        1.5713810        2.9526120
C        1.3042890        1.5329070        2.7363710
H        1.4912340        2.5243690        2.2961240
H        1.3139650        1.6139610        3.8354120
H        2.0979800        0.8419990        2.4202850
C       -0.4290660       -0.7581230        2.9329040
H       -1.4281470       -1.1727130        2.7285430
H        0.3108920       -1.4250020        2.4717150
H       -0.2622230       -0.7030710        4.0210380
C       -3.4410840        3.4876640        0.5606550
H       -3.2765300        3.5951260        1.6424480
H       -3.7979500        4.4461150        0.1497280
H       -4.1804510        2.6932900        0.3895150
C       -0.7647110        4.3899090       -0.0067970
H        0.1795680        4.2061720       -0.5437770
H       -1.2105510        5.3325020       -0.3647160
H       -0.5369260        4.4830240        1.0669220
C       -2.3381990        3.1122000       -2.0429690
H       -1.4405440        2.9533600       -2.6604350
H       -3.0707140        2.3275870       -2.2820900
H       -2.7665980        4.1026780       -2.2682200
C        3.4939690        0.4705910       -1.0597210
C        4.4785350        1.0893850       -0.0518590
C        4.2175420       -0.5210570       -1.9830700
H        3.1163960        1.2953710       -1.6949120
C        5.6771470        1.7418500       -0.7500990
H        4.8364870        0.2936470        0.6245320
H        3.9521680        1.8253220        0.5803670
C        5.4089380        0.1404210       -2.6883170
H        4.5683620       -1.3759290       -1.3856060
H        3.5159840       -0.9297790       -2.7282910
C        6.3888870        0.7529090       -1.6807760
H        6.3813750        2.1407700       -0.0000660
H        5.3246790        2.6063140       -1.3429220
H        5.9253040       -0.5970730       -3.3264080
H        5.0393580        0.9358090       -3.3623570
H        7.2227890        1.2500120       -2.2054740
H        6.8343960       -0.0573270       -1.0737880
74
TS-OA-F6.log
C        2.2422010       -0.0273000       -0.3554410
H        1.7933760        0.8375370        0.1503610
C        1.1598800       -0.6218880       -1.2498140
H        1.4856890       -1.6051180       -1.6298580
H        1.1199630        0.0446070       -2.1264270
S        2.6238280       -2.5074750        0.8083600
O        1.2847840       -3.0326620        1.1017990
O        3.3081550       -3.0348220       -0.3771410
C        3.6573610       -2.6958420        2.2467120
H        4.6408780       -2.2592000        2.0301980
H        3.1726480       -2.1952440        3.0949510
H        3.7373550       -3.7774190        2.4255540
C       -0.2356750       -0.7148580       -0.6358920
H       -0.3992990       -1.6023120       -0.0182110
C       -1.3143770       -0.3331690       -1.5373180
H       -1.0866170        0.2201100       -2.4564300
C       -2.6725330       -0.6193960       -1.3905920
F       -3.4450370       -0.2620660       -2.4213110
F       -3.6532460        0.4919440       -0.1066950
C       -3.2372510       -1.7256970       -0.5439700
O       -4.3950000       -2.1685140       -1.0342340
O       -2.6805840       -2.1940110        0.4247750
C       -5.0576160       -3.2119950       -0.2882080
H       -5.2611390       -2.8421090        0.7302960
H       -4.3771100       -4.0741680       -0.1978970
C       -6.3286550       -3.5693720       -1.0238750
H       -6.1058790       -3.9340540       -2.0392650
H       -6.8610380       -4.3646920       -0.4788800
H       -6.9958510       -2.6964880       -1.1036580
O        2.5856130       -0.8821890        0.7995420
Ni       -0.9820590        0.9397330        0.0920740
P       -0.3239160        0.9242120        2.1546600
P       -1.9475150        2.9365090       -0.2715180
C       -1.4789520        1.8970130        3.2073650
H       -1.2804270        1.7201100        4.2768400
H       -1.3603300        2.9689980        2.9896030
H       -2.5114870        1.5995690        2.9701610
C        1.3136000        1.5467640        2.7201760
H        1.5043530        2.5356160        2.2758440
H        1.3252880        1.6327950        3.8188070
H        2.1038180        0.8509930        2.4067230
C       -0.4245470       -0.7380310        2.9295640
H       -1.4235390       -1.1536710        2.7273520
H        0.3151920       -1.4057150        2.4691520
H       -0.2557190       -0.6797420        4.0172070
C       -3.4587360        3.4744710        0.6250070
H       -3.2358190        3.6335720        1.6894830
H       -3.8582010        4.4074640        0.1950070
H       -4.1922780        2.6622350        0.5284000
C       -0.8306240        4.3921450       -0.1115430
H        0.0793900        4.2123400       -0.7060090
H       -1.3127570        5.3221610       -0.4550210
H       -0.5342310        4.5066070        0.9432660
C       -2.5018300        3.0446360       -2.0230650
H       -1.6433450        2.8742720       -2.6909550
H       -3.2410350        2.2481400       -2.1887610
H       -2.9511050        4.0259410       -2.2476350
C        3.5054610        0.4842400       -1.0591530
C        4.4894420        1.1055590       -0.0522160
C        4.2296760       -0.5097060       -1.9795550
H        3.1281370        1.3073880       -1.6965710
C        5.6886700        1.7560380       -0.7512540
H        4.8468480        0.3115380        0.6264760
H        3.9628030        1.8432110        0.5777410
C        5.4217640        0.1497420       -2.6855190
H        4.5799980       -1.3631260       -1.3797460
H        3.5286540       -0.9202470       -2.7242750
C        6.4010200        0.7645490       -1.6787280
H        6.3923280        2.1568550       -0.0016970
H        5.3367890        2.6189690       -1.3466490
H        5.9384670       -0.5895370       -3.3212670
H        5.0529450        0.9434850       -3.3619010
H        7.2355080        1.2600860       -2.2039700
H        6.8457890       -0.0442290       -1.0692510
74
TS-OA-F7.log
C        2.1774380        1.2555990        0.4950890
H        1.7468080        2.1579840        0.9528950
C        1.4122040        0.9495950       -0.7869380
H        1.7946430        0.0139380       -1.2133100
H        1.7134920        1.7452110       -1.4891540
S        2.1187410       -1.3068900        1.6122080
O        1.0488290       -1.8223200        2.4694930
O        2.2705150       -1.8584700        0.2613810
C        3.6583970       -1.4615560        2.5033740
H        4.4643890       -0.9875940        1.9298350
H        3.5271060       -0.9791280        3.4806630
H        3.8450400       -2.5386630        2.6198610
C       -0.1197550        0.9150290       -0.7121750
H       -0.5856800        1.4529270       -1.5441010
C       -0.8108970        1.0611110        0.5621210
H       -0.2993090        0.8471730        1.5034190
C       -2.1299450        1.4927320        0.7416520
F       -2.4956780        1.6498720        2.0215430
F       -3.5000360        0.2203030        0.3501600
C       -2.8934820        2.3589330       -0.2229640
O       -3.7797010        3.1274680        0.4107540
O       -2.6971380        2.3901280       -1.4184030
C       -4.6046850        3.9803510       -0.4113510
H       -5.1778070        3.3491610       -1.1104830
H       -3.9541670        4.6350970       -1.0136640
C       -5.5089460        4.7712090        0.5060530
H       -4.9197880        5.3958490        1.1962680
H       -6.1571760        5.4312980       -0.0915350
H       -6.1496870        4.1009140        1.1006950
O        1.8964080        0.2923240        1.5880950
Ni       -0.9918240       -0.7826520       -0.4046460
P       -0.5495190       -1.7370980       -2.2780380
P       -2.0179750       -2.3335520        0.8308110
C       -1.9348250       -2.7528850       -2.9386910
H       -1.7129470       -3.1091930       -3.9577250
H       -2.0934510       -3.6195500       -2.2800640
H       -2.8551170       -2.1491100       -2.9533940
C        0.8596110       -2.9134780       -2.3357320
H        0.7182350       -3.6828610       -1.5626380
H        0.9265800       -3.3888100       -3.3278000
H        1.7906970       -2.3764390       -2.1109080
C       -0.1894230       -0.6170550       -3.6926020
H       -1.0371420        0.0726600       -3.8258500
H        0.7109580       -0.0252300       -3.4709590
H       -0.0311710       -1.1867260       -4.6226250
C       -3.7106150       -2.8680980        0.3468240
H       -3.6902590       -3.3488130       -0.6419500
H       -4.1291430       -3.5728870        1.0840180
H       -4.3305590       -1.9624660        0.2923810
C       -1.1307900       -3.9331340        1.0371520
H       -0.1088920       -3.7187660        1.3812060
H       -1.6364620       -4.5889620        1.7650890
H       -1.0794100       -4.4486660        0.0652770
C       -2.2853720       -1.7706290        2.5595260
H       -1.3110170       -1.5285020        3.0069020
H       -2.9003330       -0.8618610        2.5039760
H       -2.7943700       -2.5389810        3.1647960
C        3.6909280        1.4900290        0.3387960
C        4.4219910        0.5224810       -0.6104030
C        3.9814240        2.9462120       -0.0768480
H        4.1133320        1.3594310        1.3516380
C        5.9307760        0.7957950       -0.6286360
H        4.0246750        0.6527980       -1.6321060
H        4.2221640       -0.5224110       -0.3354670
C        5.4878880        3.2325080       -0.1166380
H        3.5470510        3.1324570       -1.0758440
H        3.4829920        3.6408990        0.6203080
C        6.2305670        2.2458060       -1.0250660
H        6.4314720        0.0964360       -1.3195590
H        6.3476340        0.5982450        0.3766000
H        5.6652260        4.2698010       -0.4479440
H        5.8937280        3.1548520        0.9089680
H        7.3165000        2.4390590       -0.9943490
H        5.9099830        2.4057410       -2.0713730
74
TS-OA-F8.log
C       -2.3175910        1.0492710       -1.0157340
H       -1.7440130        1.4742160       -1.8538140
C       -1.5324310       -0.1301450       -0.4310130
H       -1.3496410       -0.8389640       -1.2514630
H       -2.1712160       -0.6479840        0.2947770
S       -4.2706100       -0.8578150       -1.4499710
O       -3.4962060       -1.9293250       -2.0899330
O       -4.6389630       -1.0348240       -0.0379060
C       -5.7319950       -0.5245610       -2.4127320
H       -6.2595180        0.3261360       -1.9627630
H       -5.4265320       -0.3121090       -3.4453330
H       -6.3433500       -1.4366160       -2.3650420
C       -0.2192160        0.2168250        0.2343420
H       -0.3281090        0.7437200        1.1905540
C        0.8737660        0.6783160       -0.6080150
H        0.8790260        0.5281880       -1.6910940
C        1.9556290        1.3683460       -0.0806930
F        1.7980240        1.9452470        1.1179490
C        3.0034150        1.9846970       -0.9533890
O        3.6218250        2.9990380       -0.3526750
O        3.2157310        1.6230530       -2.0911820
C        4.6790250        3.6465130       -1.0930350
H        4.2748960        4.0064350       -2.0530800
H        5.4580220        2.8999560       -1.3199380
C        5.2116090        4.7776000       -0.2436640
H        5.6095750        4.3990240        0.7111690
H        6.0249250        5.2919360       -0.7792990
H        4.4200710        5.5124210       -0.0266100
O       -3.5541040        0.5800440       -1.6915100
Ni        1.0613280       -1.2212540        0.2844920
P       -0.0716600       -2.5430830        1.5418290
P        2.7647680       -2.4674650       -0.4537990
C        0.9060600       -3.7282740        2.5513660
H        0.2424060       -4.3453750        3.1783890
H        1.4973980       -4.3833930        1.8962960
H        1.5943980       -3.1625800        3.1979040
C       -1.2290810       -3.6297780        0.6162880
H       -0.6503370       -4.2352380       -0.0979000
H       -1.7740750       -4.2960020        1.3044570
H       -1.9494280       -3.0198830        0.0503510
C       -1.1401300       -1.7689300        2.8221080
H       -0.5134540       -1.1444630        3.4774360
H       -1.8970500       -1.1282350        2.3482340
H       -1.6450760       -2.5394830        3.4264860
C        4.1448940       -2.7745960        0.7174960
H        3.7685710       -3.3011590        1.6074770
H        4.9457700       -3.3697310        0.2493380
H        4.5236880       -1.7874520        1.0170120
C        2.3540620       -4.1509100       -1.0805220
H        1.5810150       -4.0635940       -1.8603630
H        3.2418740       -4.6452690       -1.5079910
H        1.9555870       -4.7740670       -0.2661600
C        3.6165900       -1.7202210       -1.8971290
H        2.9067950       -1.6306090       -2.7341870
H        3.9357530       -0.7144650       -1.5972110
H        4.4798000       -2.3285970       -2.2135020
C       -2.7233850        2.1943120       -0.0751140
C       -3.2763580        1.7336730        1.2830880
C       -1.6091850        3.2445620        0.1085090
H       -3.5450050        2.7088940       -0.6065970
C       -3.7635540        2.9231510        2.1194180
H       -2.4812540        1.2081760        1.8403180
H       -4.0863210        1.0054450        1.1268000
C       -2.1042260        4.4310320        0.9455670
H       -0.7369670        2.7935730        0.6058250
H       -1.2598520        3.5929650       -0.8786990
C       -2.6587800        3.9712070        2.2996570
H       -4.1252420        2.5723380        3.1011380
H       -4.6286060        3.3922870        1.6144670
H       -1.2855290        5.1562180        1.0915510
H       -2.9007850        4.9606480        0.3905090
H       -3.0360850        4.8351130        2.8733270
H       -1.8372380        3.5303310        2.8947940
F        3.4275430        0.2313290        0.5710070
74
TS-OA-F9.log
C        2.6186250       -1.1004330        1.2847710
H        3.0327170       -1.6406910        2.1496030
C        1.0983370       -1.0674780        1.4722050
H        0.8944290       -0.5460130        2.4215590
H        0.8004990       -2.1134870        1.6478100
S        3.4488090       -1.8254920       -1.3040580
O        2.3895930       -1.2659680       -2.1566710
O        4.7440200       -1.1361380       -1.2821440
C        3.7004810       -3.5379140       -1.7291950
H        4.4366860       -3.9606700       -1.0337290
H        2.7416560       -4.0683400       -1.6756380
H        4.0889500       -3.5361610       -2.7574510
C        0.2740500       -0.4532730        0.3509720
H        0.7435220       -0.5534880       -0.6350100
C       -0.3588330        0.8332230        0.6046800
H       -0.5386640        1.1977340        1.6203810
C       -0.7170000        1.6954570       -0.4156090
F       -0.1746270        1.4990130       -1.6202100
C       -1.2129280        3.0793180       -0.1505160
O       -0.9859940        3.8973200       -1.1775600
O       -1.6917680        3.4215280        0.9103930
C       -1.4514290        5.2558680       -1.0404320
H       -1.0077250        5.6980230       -0.1335930
H       -2.5452410        5.2408320       -0.9009470
C       -1.0522630        6.0082540       -2.2892350
H       -1.5037040        5.5519950       -3.1844750
H       -1.3967470        7.0520490       -2.2199400
H        0.0424970        6.0114270       -2.4124420
O        2.9088380       -2.0781130        0.2024480
Ni       -1.6289450       -0.7957750        0.2686900
P       -1.5377310       -2.8957110       -0.1752330
P       -3.8083660       -0.4373740        0.6648450
C       -2.8732670       -3.5028040       -1.2817230
H       -2.7410530       -4.5748480       -1.4997580
H       -3.8514930       -3.3471770       -0.8044810
H       -2.8454620       -2.9330850       -2.2232520
C       -1.6665220       -3.9990040        1.2876740
H       -2.6148010       -3.8072460        1.8102210
H       -1.6210250       -5.0570980        0.9832150
H       -0.8366990       -3.7830500        1.9777780
C       -0.0238470       -3.5106440       -1.0102830
H        0.1400810       -2.9450810       -1.9387660
H        0.8406790       -3.3455400       -0.3545360
H       -0.1146780       -4.5846220       -1.2386600
C       -4.9599950       -0.3135180       -0.7601900
H       -4.9264800       -1.2434470       -1.3477410
H       -5.9932270       -0.1310140       -0.4224190
H       -4.5994940        0.5183940       -1.3797270
C       -4.6492270       -1.6634440        1.7554340
H       -4.0735000       -1.7763410        2.6874550
H       -5.6736140       -1.3393080        2.0022080
H       -4.6962980       -2.6418650        1.2539870
C       -4.0947140        1.1348150        1.5664760
H       -3.5700410        1.1002510        2.5341320
H       -3.6618610        1.9377420        0.9571740
H       -5.1694520        1.3087910        1.7401390
C        3.4130040        0.2139230        1.1986140
C        3.0133240        1.2394640        0.1201000
C        3.4187200        0.9051520        2.5783000
H        4.4514330       -0.0938110        0.9881090
C        3.9820220        2.4285020        0.1151340
H        2.0005230        1.6107120        0.3297860
H        2.9769560        0.7828610       -0.8764670
C        4.3654960        2.1120270        2.5949600
H        2.3950370        1.2423220        2.8208250
H        3.7111310        0.1865140        3.3627940
C        4.0274540        3.1142090        1.4851860
H        3.6832190        3.1497710       -0.6646500
H        4.9944420        2.0741330       -0.1538760
H        4.3302240        2.6039140        3.5819880
H        5.4025070        1.7545610        2.4564350
H        4.7560580        3.9430190        1.4819450
H        3.0380350        3.5626510        1.6932000
F       -2.5948730        1.5055770       -1.1621700
75
TS-OA-F-Branion.log
C        0.1898630        2.1103830       -0.6548580
C        0.0667240        1.3870930       -1.9995200
H        1.0636760        1.4354540       -2.4569270
H       -0.6030620        1.9674040       -2.6582440
C       -0.3765870       -0.0710750       -1.9337990
H        0.0749800       -0.6799960       -2.7287680
C       -1.7821480       -0.3612890       -1.7120720
H       -2.4615940        0.3735190       -1.2792560
C       -2.3006840       -1.6119160       -1.8910490
F       -2.2471990       -3.1198250       -0.0721220
C       -3.7039220       -2.0342390       -1.6391600
O       -4.3285720       -1.1692850       -0.8275090
O       -4.2455160       -2.9560040       -2.2070610
C       -5.6842610       -1.4760020       -0.4605370
H       -5.6941120       -2.4413250        0.0732610
H       -6.2892510       -1.5963410       -1.3741080
C       -6.1950740       -0.3478340        0.4080410
H       -6.1632190        0.6097150       -0.1359280
H       -7.2385520       -0.5457260        0.6995560
H       -5.5908010       -0.2507400        1.3231130
F       -1.6059380       -2.5152010       -2.5921640
Ni       -0.3630750       -1.0159310       -0.2094030
P       -1.0524550       -1.5190040        1.8902800
P        1.7848750       -1.2082280       -0.0668610
C       -1.0310270       -3.2190440        2.5810750
H       -1.4915850       -3.2377000        3.5824710
H       -1.5984740       -3.8329270        1.8696480
H        0.0027450       -3.5889340        2.6543140
C       -2.8178780       -1.0428850        2.0262170
H       -3.3346790       -1.6609840        1.2849130
H       -3.2054780       -1.2166080        3.0431400
H       -2.9380790        0.0180570        1.7631480
C       -0.2777640       -0.5450920        3.2548520
H       -0.9083950       -0.5671090        4.1586320
H        0.7055160       -0.9708640        3.5046580
H       -0.1360210        0.4983340        2.9379890
C        2.7345600       -0.2792500        1.1975930
H        2.3051860       -0.4454190        2.1944280
H        3.7758870       -0.6497010        1.1660830
H        2.7175600        0.7982980        0.9766160
C        2.7891010       -0.9084210       -1.5695870
H        2.3561490       -1.4511080       -2.4230780
H        2.8051290        0.1696240       -1.7858200
H        3.8170490       -1.2606280       -1.3684470
C        2.1449420       -2.9625040        0.3256180
H        1.6705870       -3.6024140       -0.4349000
H        3.2406380       -3.1085920        0.3334970
H        1.7200290       -3.2121510        1.3084170
C       -1.0739020        2.3487520        0.1717030
C       -0.7491830        3.0276400        1.5126590
C       -2.1885760        3.1112930       -0.5586680
H       -1.4499910        1.3389160        0.4111990
C       -1.9946980        3.1414510        2.3976250
H       -0.3377230        4.0317610        1.3132950
H        0.0480570        2.4692990        2.0292900
C       -3.4417950        3.2235920        0.3195130
H       -1.8191300        4.1200110       -0.8167190
H       -2.4420100        2.6165100       -1.5094960
C       -3.1301620        3.8747270        1.6726100
H       -1.7449200        3.6564070        3.3408960
H       -2.3341430        2.1262860        2.6732340
H       -4.2265120        3.7913930       -0.2087360
H       -3.8481760        2.2090900        0.4894560
H       -4.0354650        3.9017110        2.3030450
H       -2.8299190        4.9258580        1.5046570
O        0.8037030        3.4227580       -0.9173920
S        2.3908090        3.5256710       -0.5730730
C        2.6349810        5.2200210       -1.0529950
H        2.3855370        5.3149790       -2.1178690
H        1.9934930        5.8539270       -0.4271100
H        3.6973860        5.4401000       -0.8768090
O        2.5882420        3.3730540        0.8741310
O        3.1442700        2.6298180       -1.4595940
H        0.8754710        1.5349250       -0.0177810
Br        5.8999780       -2.2610960        0.2648180
74
TS-OA-F.log
C        1.8731250        0.7705030       -0.6486620
C        1.2476560        0.2689610       -1.9536140
H        2.0232750       -0.3365330       -2.4423760
H        1.0600920        1.1305760       -2.6185010
C       -0.0135320       -0.5768110       -1.7947490
H       -0.0860220       -1.3557660       -2.5671280
C       -1.2779620        0.1004930       -1.5268890
H       -1.3164840        1.1192760       -1.1402980
C       -2.5080020       -0.4696410       -1.8123850
F       -3.3762230       -1.4589100       -0.3082450
C       -3.8040370        0.2789600       -1.8032120
O       -3.7468440        1.3333000       -0.9844480
O       -4.7513430       -0.0035860       -2.4995600
C       -4.9453210        2.1162980       -0.8218100
H       -5.7462930        1.4609920       -0.4412070
H       -5.2639820        2.4949640       -1.8066260
C       -4.6291980        3.2383360        0.1413850
H       -3.8204110        3.8752760       -0.2509610
H       -5.5229250        3.8644870        0.2895040
H       -4.3166260        2.8396830        1.1191830
F       -2.5398450       -1.5365400       -2.6138030
Ni       -0.5194020       -1.2078860       -0.0385030
P       -1.5452190       -1.0610710        1.9552950
P        0.9873740       -2.7218870        0.2551080
C       -2.7411800       -2.3473640        2.4922110
H       -3.1643950       -2.1037380        3.4803860
H       -3.5301770       -2.3807820        1.7292840
H       -2.2439180       -3.3276260        2.5412970
C       -2.5549970        0.4699890        2.0185670
H       -3.2694490        0.3940230        1.1904810
H       -3.0766280        0.5744930        2.9838630
H       -1.9093100        1.3455990        1.8539440
C       -0.4585620       -0.8913390        3.4342380
H       -1.0372790       -0.5731990        4.3166980
H        0.0189170       -1.8584170        3.6537030
H        0.3295250       -0.1503580        3.2311860
C        2.3430360       -2.4422920        1.4676270
H        1.9267110       -2.1041600        2.4265170
H        2.8994920       -3.3807430        1.6232470
H        3.0400080       -1.6767650        1.0964690
C        1.9223350       -3.2775230       -1.2231690
H        1.2188110       -3.5279890       -2.0311530
H        2.5817370       -2.4611900       -1.5531640
H        2.5359770       -4.1610420       -0.9834050
C        0.2082710       -4.2685450        0.8694000
H       -0.6385020       -4.5316740        0.2171970
H        0.9353180       -5.0964060        0.8832420
H       -0.1715950       -4.1010750        1.8880630
C        1.0911160        1.7654800        0.2084690
C        1.7931710        2.0212200        1.5518940
C        0.7570000        3.0858670       -0.4993470
H        0.1412780        1.2569680        0.4455590
C        0.9641150        2.9429550        2.4526900
H        2.7835210        2.4687740        1.3613380
H        1.9816680        1.0579810        2.0547770
C       -0.0783230        4.0017820        0.4042300
H        1.7002610        3.5910540       -0.7736190
H        0.2163810        2.8914670       -1.4395370
C        0.6186090        4.2590170        1.7455830
H        1.5047670        3.1409070        3.3938680
H        0.0275070        2.4257500        2.7304540
H       -0.2876560        4.9548750       -0.1105320
H       -1.0576230        3.5225750        0.5905130
H       -0.0148020        4.8889720        2.3933750
H        1.5501570        4.8270500        1.5642760
O        3.1663220        1.3917670       -0.9849730
S        4.4697650        0.4655960       -0.6872300
C        5.7097530        1.5759350       -1.3113280
H        5.5088010        1.7534040       -2.3758010
H        5.6670340        2.5055880       -0.7290410
H        6.6752040        1.0692260       -1.1719400
O        4.6256980        0.2919790        0.7627690
O        4.4073740       -0.7489360       -1.5112850
H        2.0748140       -0.1017130       -0.0137730
74
TS-OA-Inv-2.log
C       -1.5582840       -0.4940900       -0.6260960
C       -1.1268200       -0.3148660       -2.0435660
H       -1.9221400        0.2070900       -2.5883570
H       -0.9181330       -1.2729690       -2.5424060
C        0.1085600        0.5542340       -1.8707500
H        0.1105110        1.5036320       -2.4181910
C        1.3479800       -0.0206770       -1.4515980
H        1.4304860       -1.1111660       -1.3891710
C        2.6133560        0.6005270       -1.9239100
F        2.6041970        1.9642520       -1.7859400
C        3.9039190        0.0726230       -1.2682560
O        3.9144000       -1.2544270       -1.2617180
O        4.7881870        0.7812870       -0.8524400
C        5.0782460       -1.9214600       -0.7075770
H        5.3380680       -1.4403960        0.2476040
H        5.9204100       -1.7732520       -1.4026650
C        4.7284440       -3.3806130       -0.5351820
H        4.4522280       -3.8369810       -1.4986450
H        5.5982500       -3.9216650       -0.1311050
H        3.8873940       -3.5017640        0.1659230
F        2.8025140        0.3925250       -3.2933700
Ni        0.4064980        0.8800970        0.0624760
P        1.7317140        0.7688910        1.8401200
P       -0.9769510        2.5161300        0.5752290
C        3.0853750        2.0126200        1.8735880
H        3.6955910        1.9040420        2.7849450
H        3.7230760        1.8882630        0.9870710
H        2.6458730        3.0205940        1.8480910
C        2.6186410       -0.8243110        2.0933370
H        3.1621220       -1.0978320        1.1800540
H        3.3231080       -0.7618000        2.9382820
H        1.8794120       -1.6135930        2.2961440
C        0.9404290        1.0040620        3.4856060
H        1.6753390        0.8786180        4.2973220
H        0.5052450        2.0123590        3.5456980
H        0.1341870        0.2651800        3.6096140
C       -2.2569360        2.3166290        1.8840620
H       -1.7952490        1.9487210        2.8114950
H       -2.7496110        3.2827770        2.0811390
H       -3.0158180        1.5931510        1.5446030
C       -1.9955800        3.1417910       -0.8243900
H       -1.3378280        3.3941720       -1.6699350
H       -2.7106670        2.3674600       -1.1457810
H       -2.5557010        4.0413050       -0.5205810
C       -0.0652740        4.0241300        1.1004510
H        0.7055840        4.2569930        0.3497240
H       -0.7499550        4.8816360        1.1997930
H        0.4287020        3.8416070        2.0658230
C       -1.0197860       -1.5164390        0.3216520
C       -1.7936280       -1.5225570        1.6500650
C       -0.8668410       -2.9282220       -0.2731580
H        0.0197090       -1.1826970        0.5604870
C       -1.2042300       -2.5186970        2.6520790
H       -2.8461440       -1.7604240        1.4318510
H       -1.7795280       -0.5048760        2.0699420
C       -0.2615250       -3.8932060        0.7520390
H       -1.8639270       -3.2779220       -0.5848290
H       -0.2357910       -2.8935900       -1.1750110
C       -1.0775920       -3.9224340        2.0495160
H       -1.8246000       -2.5429510        3.5639400
H       -0.2030430       -2.1699070        2.9635750
H       -0.1921010       -4.9043210        0.3165870
H        0.7729600       -3.5756290        0.9809200
H       -0.6185640       -4.6131460        2.7772810
H       -2.0877350       -4.3159500        1.8308990
O       -3.4224050       -1.4713960       -1.0510770
S       -4.4958530       -0.3921130       -0.9109510
C       -6.0108680       -1.2591340       -1.3343300
H       -5.9193400       -1.6370210       -2.3616640
H       -6.1512200       -2.0862890       -0.6252900
H       -6.8386370       -0.5398790       -1.2585530
O       -4.6407140        0.0763550        0.4933890
O       -4.3252820        0.6978610       -1.9094820
H       -2.1616690        0.2963140       -0.1980490
74
TS-OA-Inv-3.log
C        1.7678780        0.2628520       -0.6882430
C        1.3474060       -0.1091580       -2.0717490
H        2.0446340       -0.8617740       -2.4581740
H        1.3382810        0.7547830       -2.7527810
C       -0.0345080       -0.6915940       -1.8210550
H       -0.1985120       -1.7142730       -2.1793460
C       -1.1557990        0.1634480       -1.5972770
H       -1.0437560        1.2439070       -1.7409190
C       -2.5059940       -0.2997430       -2.0107420
F       -2.7539950       -1.5923230       -1.6203790
C       -3.6326280        0.6364200       -1.5334770
O       -4.6699720       -0.0181290       -1.0343530
O       -3.5490220        1.8383920       -1.6364810
C       -5.7633910        0.7763180       -0.5025320
H       -6.1499480        1.4204140       -1.3077180
H       -5.3604830        1.4264590        0.2903340
C       -6.8101330       -0.1771010        0.0225050
H       -6.4034590       -0.8024430        0.8326490
H       -7.6603220        0.3977350        0.4217470
H       -7.1816050       -0.8346020       -0.7791380
F       -2.6359960       -0.3312980       -3.4008170
Ni       -0.4362010       -0.5722200        0.1192550
P       -1.7685050        0.1016410        1.7655090
P        0.6006200       -2.3008640        1.0052810
C       -3.3123110       -0.8834320        1.9424250
H       -3.9873860       -0.4332910        2.6879040
H       -3.8195830       -0.9483590        0.9712440
H       -3.0486190       -1.9026370        2.2609260
C       -2.3768440        1.8377380        1.6818300
H       -2.8389100        2.0403420        0.7062110
H       -3.1038920        2.0400420        2.4849440
H       -1.5171370        2.5150410        1.7977570
C       -1.0775580        0.0556260        3.4715380
H       -1.8075490        0.4397960        4.2024960
H       -0.8116850       -0.9782260        3.7359570
H       -0.1674340        0.6734370        3.5102100
C        1.8712910       -2.0881160        2.3209580
H        1.4700570       -1.4698500        3.1367810
H        2.1685290       -3.0709120        2.7219660
H        2.7598980       -1.5935370        1.8962980
C        1.5073370       -3.3604480       -0.1959980
H        0.8302860       -3.6445870       -1.0158040
H        2.3635740       -2.8059010       -0.6131610
H        1.8791490       -4.2724320        0.2992450
C       -0.5861440       -3.4872460        1.7580020
H       -1.3846080       -3.7080480        1.0330030
H       -0.0779590       -4.4232500        2.0400870
H       -1.0391630       -3.0377480        2.6536840
C        1.3966810        1.5252300        0.0194280
C        2.1265040        1.6602700        1.3657900
C        1.5087530        2.7989060       -0.8380700
H        0.3082220        1.4247750        0.2579920
C        1.6965520        2.9177630        2.1257020
H        3.2096160        1.6700370        1.1696320
H        1.9223030        0.7616660        1.9682860
C        1.0618840        4.0345850       -0.0494070
H        2.5587580        2.9065220       -1.1537750
H        0.9016790        2.6962740       -1.7510880
C        1.8388680        4.1774030        1.2641580
H        2.2853850        3.0136610        3.0536160
H        0.6406170        2.8113650        2.4332540
H        1.1843440        4.9375800       -0.6710700
H       -0.0174890        3.9489910        0.1756360
H        1.4932430        5.0651640        1.8208330
H        2.9082760        4.3418390        1.0351860
O        3.7836620        0.8016960       -1.1761720
S        4.6425940       -0.3903280       -0.7529360
C        6.2952230        0.0891360       -1.2679150
H        6.2887910        0.2467490       -2.3549830
H        6.5719190        1.0127240       -0.7415180
H        6.9782420       -0.7290750       -0.9993330
O        4.6789070       -0.5594700        0.7243300
O        4.2926420       -1.6249640       -1.5062010
H        2.2058810       -0.5233560       -0.0865360
74
TS-OA-Inv-4.log
C        1.2126010       -0.6354500       -0.8519720
C        0.0612100       -0.9452590       -1.7575080
H       -0.1237900       -2.0329160       -1.7621760
H        0.2930800       -0.6346730       -2.7859490
C       -1.0967690       -0.1434820       -1.1804100
H       -1.7143850        0.4184480       -1.8897970
C       -1.6246450       -0.5443450        0.0841710
H       -1.3142730       -1.5051250        0.5158410
C       -3.0233670       -0.1852340        0.4599310
F       -3.3230610        1.1254610        0.1566820
C       -4.0531210       -1.0976970       -0.2342090
O       -4.3238210       -0.6631160       -1.4598500
O       -4.4794260       -2.1111720        0.2633260
C       -5.1741530       -1.4968700       -2.2851310
H       -6.1531390       -1.5984720       -1.7898680
H       -4.7243460       -2.5008110       -2.3488740
C       -5.2884810       -0.8378640       -3.6396100
H       -4.2996280       -0.7446640       -4.1158850
H       -5.9324670       -1.4472050       -4.2929130
H       -5.7331560        0.1661270       -3.5526440
F       -3.2180060       -0.3183100        1.8141360
Ni       -0.3162130        0.9393630        0.2601140
P       -0.1732760        1.1948960        2.4647780
C        1.3438900        1.9681300        3.1643510
H        1.4359900        3.0004610        2.7945120
H        1.3145080        1.9809950        4.2662060
H        2.2247150        1.3961940        2.8333120
C       -0.2798870       -0.3763320        3.4132820
H       -1.2576000       -0.8357240        3.2097260
H        0.5076790       -1.0625540        3.0653260
H       -0.1747240       -0.1951930        4.4958630
C       -1.5172540        2.2051700        3.2137150
H       -2.4859280        1.7690420        2.9305080
H       -1.4305400        2.2266090        4.3123700
H       -1.4686190        3.2334260        2.8257100
C        2.5035990       -0.0482520       -1.3177740
C        3.4547860        0.2235950       -0.1425940
C        3.1912750       -0.8543600       -2.4445050
H        2.2232760        0.9178180       -1.7770200
C        4.7818550        0.8414540       -0.5925840
H        3.6272500       -0.7317920        0.3781730
H        2.9431480        0.8827630        0.5786940
C        4.4924090       -0.1762520       -2.8859460
H        3.4067400       -1.8618000       -2.0609650
H        2.5071320       -0.9697620       -3.3006330
C        5.4463710        0.0182320       -1.7017080
H        5.4588770        0.9437140        0.2724810
H        4.6023750        1.8640280       -0.9710120
H        4.9741500       -0.7794270       -3.6741850
H        4.2640720        0.8082880       -3.3352010
H        6.3793830        0.5047820       -2.0336280
H        5.7292530       -0.9729450       -1.3009920
O        1.9312490       -2.6778740       -0.5141250
S        1.5635640       -3.0770870        0.9125350
C        2.3421640       -4.6847850        1.1067510
H        1.9208120       -5.3681260        0.3569230
H        3.4253780       -4.5699530        0.9653700
H        2.1196650       -5.0412560        2.1224710
O        2.1870760       -2.1709350        1.9185450
O        0.1026520       -3.2807880        1.0859310
H        1.0405200       -0.6743910        0.2247940
P        0.3561780        2.8032080       -0.6522720
C        1.9911440        3.5944100       -0.3668230
H        2.7774160        3.0132710       -0.8682560
H        1.9976510        4.6214270       -0.7663100
H        2.2075520        3.6206170        0.7109910
C       -0.8096100        4.1023120       -0.0642980
H       -0.6942450        5.0315200       -0.6453500
H       -1.8430850        3.7355060       -0.1592070
H       -0.6086690        4.3123920        0.9966240
C        0.1782730        2.9324080       -2.4804940
H        0.4036580        3.9523830       -2.8316830
H        0.8574300        2.2231530       -2.9779080
H       -0.8556700        2.6730480       -2.7545560
74
TS-OA-Inv-5.log
C       -1.3877830       -1.0201030        0.5600200
C       -0.4203800       -2.0501490        0.1065390
H       -0.9446070       -2.7513270       -0.5552600
H        0.0329430       -2.5999030        0.9440780
C        0.5879960       -1.2113440       -0.6764590
H        0.6357120       -1.4377870       -1.7483990
C        1.7187100       -0.5852430       -0.0533460
H        1.9213890       -0.7939340        1.0021740
C        3.0006560       -0.4682350       -0.8191850
F        3.8417300        0.4535160       -0.2309300
C        3.7439220       -1.8154210       -0.9059680
O        4.3040370       -2.1119590        0.2611660
O        3.7376770       -2.5205760       -1.8848050
C        4.9514690       -3.4038090        0.3769260
H        5.7606500       -3.4581510       -0.3688730
H        4.2154120       -4.1863450        0.1321360
C        5.4710150       -3.5328760        1.7893300
H        4.6474000       -3.4729540        2.5182960
H        5.9713220       -4.5064540        1.9101200
H        6.1992740       -2.7378850        2.0148090
F        2.7988560       -0.0360720       -2.1044310
Ni        0.3700450        0.8103090       -0.5147210
P        1.2925640        2.6986570        0.1812430
P       -1.2099940        1.4409720       -1.9371750
C        2.4946280        3.4352700       -1.0018370
H        2.9183230        4.3721770       -0.6053600
H        3.3024680        2.7093990       -1.1741550
H        1.9935940        3.6366200       -1.9597820
C        2.2830320        2.6244680        1.7319360
H        3.0615930        1.8572310        1.6184850
H        2.7505680        3.5990050        1.9473210
H        1.6310490        2.3462150        2.5733190
C        0.1519560        4.0989530        0.5433360
H        0.7059510        4.9876140        0.8871230
H       -0.4216590        4.3563460       -0.3592580
H       -0.5553540        3.7888600        1.3281640
C       -2.8269000        2.1402630       -1.4095620
H       -2.6705070        2.9320310       -0.6619850
H       -3.3597070        2.5594040       -2.2788610
H       -3.4364260        1.3351060       -0.9717390
C       -1.7346910        0.1208790       -3.1093720
H       -0.8398530       -0.2943290       -3.5988150
H       -2.2538850       -0.6899920       -2.5751410
H       -2.4080220        0.5321660       -3.8796120
C       -0.5664420        2.7178350       -3.0985070
H        0.3869850        2.3688150       -3.5241530
H       -1.2835240        2.9011870       -3.9148730
H       -0.3861820        3.6584390       -2.5584410
C       -1.4883880       -0.4199300        1.9303010
C       -0.1728830       -0.2524140        2.7159350
C       -2.2910430        0.8907490        1.8959280
H       -2.0842750       -1.1725850        2.4796290
C       -0.4376330        0.3032910        4.1193520
H        0.4741000        0.4465390        2.1682510
H        0.3653720       -1.2106780        2.7766640
C       -2.5266230        1.4621620        3.2956000
H       -1.7211420        1.6119220        1.2834020
H       -3.2456250        0.7088600        1.3781770
C       -1.2108810        1.6259740        4.0638630
H        0.5213420        0.4399330        4.6472220
H       -1.0194520       -0.4343700        4.7023710
H       -3.0552670        2.4278550        3.2230420
H       -3.1910030        0.7797580        3.8576200
H       -1.4021280        2.0027570        5.0828950
H       -0.5883360        2.3857580        3.5560450
O       -3.1454430       -2.3379150        0.8059720
S       -4.0175830       -2.1076460       -0.4210820
C       -5.4466040       -3.1581410       -0.1324910
H       -5.1031250       -4.1982690       -0.0495710
H       -5.9353870       -2.8336910        0.7962310
H       -6.1265950       -3.0426160       -0.9883080
O       -4.5222870       -0.7082830       -0.4982600
O       -3.3642140       -2.5951800       -1.6667410
H       -1.9841190       -0.5622580       -0.2209410
74
TS-OA-Inv-6.log
C        1.4277250       -0.6760330       -0.8364730
C        0.3906870       -1.7122460       -1.0650650
H        0.7583390       -2.6664500       -0.6666360
H        0.1377430       -1.8276750       -2.1289420
C       -0.7703630       -1.1816700       -0.2264050
H       -1.0539000       -1.8229710        0.6160260
C       -1.7408290       -0.2628300       -0.7466930
H       -1.7046090        0.0017390       -1.8091330
C       -3.1619820       -0.3526390       -0.2800750
F       -3.8541180        0.7886870       -0.6048650
C       -3.9025930       -1.5330900       -0.9374600
O       -3.6767980       -2.6621730       -0.2769650
O       -4.5276600       -1.4298030       -1.9648770
C       -4.1957020       -3.8855590       -0.8552660
H       -3.8182620       -3.9729150       -1.8867100
H       -5.2939520       -3.8111910       -0.9044690
C       -3.7415770       -5.0331740        0.0156880
H       -4.1224020       -4.9223470        1.0432500
H       -4.1226730       -5.9811060       -0.3953770
H       -2.6419780       -5.0871850        0.0519160
F       -3.2523250       -0.4804400        1.0877640
Ni       -0.5375120        0.6985370        0.5247970
P       -1.2893850        2.7798000        0.5212520
P        0.6852290        0.5464360        2.3685550
C       -2.7299040        3.0683180        1.6295450
H       -3.0565200        4.1201510        1.5910920
H       -3.5534220        2.4150060        1.3064300
H       -2.4596300        2.8062300        2.6627760
C       -1.9051000        3.4445660       -1.0817270
H       -2.6922700        2.7784470       -1.4619920
H       -2.3081720        4.4627660       -0.9573040
H       -1.0813690        3.4713470       -1.8105410
C       -0.0985070        4.0887890        1.0307210
H       -0.5591170        5.0892420        0.9896710
H        0.2532000        3.8924720        2.0543600
H        0.7699840        4.0623580        0.3542730
C        2.3795470        1.2449360        2.5178800
H        2.3930080        2.2833100        2.1550520
H        2.7077550        1.2213670        3.5699730
H        3.0695330        0.6350360        1.9147550
C        0.9359170       -1.1788790        2.9618720
H       -0.0442610       -1.6755250        3.0351300
H        1.5671310       -1.7430920        2.2574740
H        1.4153710       -1.1811150        3.9548330
C       -0.1981060        1.2976040        3.8001970
H       -1.2202440        0.8910540        3.8457740
H        0.3246730        1.0732070        4.7439420
H       -0.2596410        2.3881460        3.6717310
C        1.8268780        0.4203250       -1.7779660
C        0.7156440        1.0079220       -2.6695880
C        2.5945380        1.5268130       -1.0366970
H        2.5333750       -0.0910410       -2.4581820
C        1.2790240        2.0642120       -3.6261810
H       -0.0400020        1.4745850       -2.0228120
H        0.2106830        0.2084380       -3.2330920
C        3.1272820        2.5998810       -1.9885170
H        1.8997540        1.9793230       -0.3070720
H        3.4136740        1.0667110       -0.4624750
C        2.0115660        3.1763040       -2.8667170
H        0.4590090        2.4868990       -4.2310560
H        1.9801350        1.5827640       -4.3327340
H        3.6198190        3.4017560       -1.4125680
H        3.9040810        2.1542610       -2.6373520
H        2.4199630        3.9194460       -3.5723920
H        1.2868160        3.7119410       -2.2260990
O        3.2009030       -1.9298220       -1.2494370
S        3.7865860       -2.2944120        0.1080170
C        5.2326310       -3.2797070       -0.3014960
H        4.9041870       -4.1625020       -0.8668650
H        5.9150500       -2.6635780       -0.9027240
H        5.7117610       -3.5803030        0.6409830
O        4.2780110       -1.0995880        0.8489640
O        2.8720620       -3.1708750        0.8903920
H        1.8298870       -0.6301660        0.1692170
74
TS-OA-Inv-7.log
C        1.7071970       -0.5224620       -0.6237770
C        1.2531940       -0.6878820       -2.0478200
H        1.4518560       -1.7186250       -2.3824760
H        1.7933850       -0.0060510       -2.7156730
C       -0.2334850       -0.3648900       -2.0134030
H       -0.6824650        0.1083190       -2.8942080
C       -1.0264260       -1.1624920       -1.1401580
H       -0.5940360       -2.0551440       -0.6747050
C       -2.4701770       -1.3746730       -1.4446500
F       -2.6192410       -2.2144540       -2.5460650
C       -3.2299060       -2.0810790       -0.3046310
O       -4.3684020       -1.4825070        0.0068580
O       -2.7996560       -3.0836280        0.2160990
C       -5.1292650       -2.0401440        1.1122220
H       -4.4714450       -2.0847250        1.9944840
H       -5.4169940       -3.0702600        0.8497720
C       -6.3265200       -1.1487420        1.3397900
H       -6.9567660       -1.0968220        0.4381410
H       -6.9329790       -1.5554110        2.1640760
H       -6.0122680       -0.1286330        1.6111690
F       -3.1051340       -0.2181460       -1.8025070
Ni       -0.4139700        0.5372110       -0.2788370
P       -1.1061540        0.3906450        1.8379410
C       -0.3788370        1.4409610        3.1652120
H       -0.3664890        2.4920540        2.8433280
H       -0.9701600        1.3514360        4.0910980
H        0.6521040        1.1214300        3.3703460
C       -0.9940720       -1.2775870        2.6073720
H       -1.5454380       -2.0099300        2.0010980
H        0.0636000       -1.5838390        2.6374830
H       -1.3972870       -1.2737250        3.6333370
C       -2.8908360        0.8207620        1.9941270
H       -3.4656930        0.3348280        1.1968320
H       -3.2910270        0.5262920        2.9776640
H       -2.9959530        1.9103820        1.8773600
C        2.1220120        0.7774040       -0.0571830
C        2.7593010        0.6609950        1.3359790
C        2.9680120        1.6631990       -0.9889850
H        1.1487850        1.3807890        0.1002310
C        3.0432540        2.0350110        1.9488840
H        3.7042580        0.1053960        1.2322480
H        2.1090320        0.0597790        1.9893270
C        3.2799860        3.0234530       -0.3575730
H        3.8997510        1.1119680       -1.1972940
H        2.4517960        1.8088950       -1.9484470
C        3.9262020        2.8796630        1.0241860
H        3.5187440        1.9121130        2.9365330
H        2.0905230        2.5660870        2.1196950
H        3.9303480        3.6042760       -1.0330830
H        2.3405670        3.5960180       -0.2553310
H        4.1093980        3.8734420        1.4670400
H        4.9123400        2.3912530        0.9167600
O        3.5875890       -1.3858180       -0.9433770
S        4.0512950       -2.3913940        0.1148930
C        4.5566650       -3.8176960       -0.8574010
H        3.6869210       -4.1832380       -1.4204460
H        5.3594620       -3.5080330       -1.5406230
H        4.9185800       -4.5889750       -0.1628240
O        5.2590690       -1.9196040        0.8338400
O        2.9298570       -2.8408680        0.9827400
H        1.4984190       -1.3326480        0.0735040
P       -0.9731480        2.6359250       -0.9188780
C       -0.8166220        4.0016070        0.3070300
H        0.2211820        4.0577620        0.6689000
H       -1.1003370        4.9713490       -0.1337130
H       -1.4737010        3.7917170        1.1647130
C       -2.7408430        2.7853870       -1.4120590
H       -2.9911360        3.8322590       -1.6492180
H       -2.9262070        2.1553840       -2.2931500
H       -3.3835720        2.4319790       -0.5923870
C       -0.1207190        3.3379750       -2.3920320
H       -0.5904520        4.2835710       -2.7088900
H        0.9358670        3.5261370       -2.1532820
H       -0.1695470        2.6131700       -3.2191090
75
TS-OA-Inv-Branion.log
C       -1.6622690        0.7961230       -0.8586300
C       -1.4405000        0.1432350       -2.1788210
H       -0.9716970        0.8655900       -2.8573770
H       -2.3737020       -0.2264720       -2.6277130
C       -0.4775950       -0.9651270       -1.7859560
H        0.4969370       -0.9166540       -2.2751860
C       -0.9361680       -2.1989990       -1.2232420
H       -2.0128700       -2.4220980       -1.2218260
C       -0.1435680       -3.4515980       -1.3806140
F       -0.3864250       -4.0628820       -2.6056130
C        1.3896840       -3.2905650       -1.2455550
O        1.9091840       -2.7259910       -2.3276640
O        2.0186630       -3.6359160       -0.2750670
C        3.3248590       -2.4091510       -2.2967690
H        3.8899270       -3.3476400       -2.1837340
H        3.5208040       -1.7859620       -1.4103610
C        3.6621950       -1.6887730       -3.5803520
H        3.0949440       -0.7486030       -3.6660180
H        4.7363180       -1.4463710       -3.5927360
H        3.4375050       -2.3170210       -4.4565960
F       -0.5378500       -4.3860390       -0.4513890
Ni       -0.2354980       -1.0047460        0.1913330
P       -0.5018110       -2.1021650        2.1047950
P        1.3299360        0.4750730        0.6413100
C        0.7207410       -3.3947940        2.5645070
H        0.4542640       -3.8426040        3.5356560
H        0.7389590       -4.1624390        1.7806260
H        1.7229560       -2.9475700        2.6288780
C       -2.0862470       -3.0338770        2.2224030
H       -2.1110570       -3.7779860        1.4129360
H       -2.1828230       -3.5429400        3.1951900
H       -2.9323330       -2.3430110        2.0889070
C       -0.5359550       -1.0656650        3.6278650
H       -0.7838820       -1.6712620        4.5147960
H        0.4537890       -0.6065140        3.7718250
H       -1.2787220       -0.2626680        3.5178680
C        1.0421710        1.9532340        1.6984530
H        0.6235730        1.6450990        2.6686080
H        2.0069230        2.4717550        1.8445030
H        0.3296050        2.6282750        1.1971470
C        2.0882580        1.2471860       -0.8468770
H        2.3976830        0.4580880       -1.5497910
H        1.3448580        1.8936000       -1.3417030
H        2.9634630        1.8455630       -0.5367330
C        2.7649580       -0.3401240        1.4523270
H        3.0322700       -1.2467910        0.8878770
H        3.6131200        0.3662310        1.4970100
H        2.4784830       -0.6397420        2.4721990
C       -2.7063520        0.3776190        0.1260590
C       -2.7534730        1.3166310        1.3417690
C       -4.1023640        0.1482650       -0.4869120
H       -2.3732050       -0.6222280        0.4945830
C       -3.7890130        0.8678740        2.3762670
H       -2.9754020        2.3327030        0.9802110
H       -1.7512780        1.3562380        1.7948440
C       -5.1115340       -0.3017590        0.5748300
H       -4.4313150        1.0939860       -0.9453950
H       -4.0451830       -0.6023980       -1.2907470
C       -5.1741290        0.6827690        1.7476420
H       -3.8310510        1.5966890        3.2033860
H       -3.4685040       -0.0922140        2.8192580
H       -6.1070050       -0.4189520        0.1140040
H       -4.8202900       -1.2984020        0.9550650
H       -5.8972100        0.3340700        2.5046880
H       -5.5419490        1.6594670        1.3817130
O       -2.6468620        2.5565120       -1.5807160
S       -1.5882530        3.6589130       -1.5327130
C       -2.4173460        5.0580570       -2.2963960
H       -2.6952150        4.7806170       -3.3222870
H       -3.3089880        5.3028940       -1.7033930
H       -1.7126330        5.9016440       -2.3009090
O       -1.2566930        4.0580310       -0.1395940
O       -0.4102510        3.3351120       -2.3817780
H       -0.8805970        1.4610620       -0.5108890
Br        4.8057910        2.9121880        1.3813060
67
TS-OA-Inv-Br.log
C        1.6440100       -0.3841460       -0.5932080
C        0.8597380       -0.5457090       -1.8610550
H        0.8655230       -1.6099110       -2.1345610
H        1.3118180        0.0213740       -2.6914570
C       -0.5703370       -0.1055200       -1.5524860
H       -1.3737660       -0.7281360       -1.9587510
C       -0.7981300        1.2720930       -1.2407780
H       -0.0420260        2.0307090       -1.4689370
C       -2.1675920        1.8579350       -1.3375950
F       -2.4821920        2.2051140       -2.6394010
C       -3.2782870        0.9336480       -0.7915090
O       -3.6803030        0.0757840       -1.7159600
O       -3.6777350        0.9838720        0.3485220
C       -4.6432550       -0.9401370       -1.3312990
H       -5.5068530       -0.4451950       -0.8614130
H       -4.1704670       -1.5921150       -0.5811010
C       -5.0257150       -1.7037240       -2.5768050
H       -4.1454750       -2.1899340       -3.0263270
H       -5.7575200       -2.4845820       -2.3172410
H       -5.4802900       -1.0356760       -3.3251160
F       -2.2298400        3.0372650       -0.6371180
Ni       -0.5177880        0.1762280        0.3720510
P       -0.2667270        1.4547280        2.1793220
P       -1.0149620       -1.8651960        1.1976890
C       -1.4220890        1.1302890        3.5747380
H       -1.2803640        1.8678160        4.3811650
H       -2.4579140        1.1850780        3.2072490
H       -1.2400100        0.1220350        3.9747110
C       -0.4477060        3.2763630        1.9887130
H       -1.4770200        3.4919530        1.6681530
H       -0.2395620        3.7958330        2.9380830
H        0.2390790        3.6457890        1.2127670
C        1.3763100        1.2862550        2.9943940
H        1.4025610        1.8369090        3.9486440
H        1.5773620        0.2202140        3.1814010
H        2.1619440        1.6774340        2.3318300
C        0.0863570       -2.6117370        2.4680730
H        0.1847600       -1.9195890        3.3185230
H       -0.3187940       -3.5720590        2.8276620
H        1.0787680       -2.7824330        2.0198850
C       -1.1424690       -3.2172980       -0.0414920
H       -1.8391360       -2.9199340       -0.8402880
H       -0.1424680       -3.3829750       -0.4739570
H       -1.4973640       -4.1516660        0.4236760
C       -2.6599200       -1.9021330        2.0270920
H       -3.3908270       -1.3259830        1.4434130
H       -3.0104890       -2.9396700        2.1485550
H       -2.5742800       -1.4357510        3.0183660
C        2.8208110        0.5247790       -0.4391890
C        3.9623850        0.2239160       -1.4464450
C        2.4440130        2.0254880       -0.5662400
H        3.2172790        0.3673530        0.5771890
C        5.1751260        1.1253470       -1.1918420
H        3.5890500        0.3880560       -2.4727570
H        4.2351860       -0.8369600       -1.3623750
C        3.6517660        2.9257880       -0.2947270
H        2.0698080        2.2115890       -1.5868740
H        1.6220230        2.2579550        0.1201510
C        4.8115770        2.6127770       -1.2450280
H        5.9646130        0.8956150       -1.9279000
H        5.5953200        0.8890480       -0.1966610
H        3.3483430        3.9825390       -0.3878310
H        3.9818690        2.7821680        0.7505800
H        5.6897790        3.2347220       -1.0016600
H        4.5119990        2.8753500       -2.2765580
H        1.3464890       -0.9791260        0.2634010
Br        2.8253570       -2.9882720       -0.3647990
74
TS-OA-Inv.log
C        1.5480340       -0.2803590       -0.7196610
C        0.8717320       -1.0052540       -1.8300310
H        1.1870250       -2.0549810       -1.8144630
H        1.0921130       -0.5695610       -2.8149710
C       -0.5816770       -0.8503180       -1.4125870
H       -1.1036130       -1.7889290       -1.2183630
C       -1.3248470        0.3388070       -1.6925950
H       -0.8957210        1.0962480       -2.3639120
C       -2.8102580        0.2997750       -1.8271120
F       -3.1987680       -0.0951270       -3.1006510
C       -3.5461920       -0.6147930       -0.8179650
O       -3.3905070       -1.8944490       -1.1293940
O       -4.1745530       -0.2032780        0.1268770
C       -3.9329220       -2.8738030       -0.2060700
H       -5.0243870       -2.7371050       -0.1541340
H       -3.5175500       -2.6731800        0.7938730
C       -3.5505160       -4.2437700       -0.7131380
H       -2.4559010       -4.3611040       -0.7462310
H       -3.9602670       -5.0114500       -0.0382750
H       -3.9541300       -4.4177750       -1.7229310
F       -3.3338950        1.5635370       -1.6865120
Ni       -0.7212410        0.3319160        0.1902510
P       -1.4397740        2.2486230        1.0552370
P       -0.4055000       -0.9612030        1.9369340
C       -3.1881180        2.3786830        1.6035390
H       -3.3868850        3.3865420        2.0026270
H       -3.8460420        2.1668540        0.7514700
H       -3.3850230        1.6295170        2.3837000
C       -1.2944030        3.6886660       -0.0822040
H       -1.9072040        3.4898510       -0.9733910
H       -1.6361560        4.6180670        0.4015130
H       -0.2463230        3.8067570       -0.3961570
C       -0.5366010        2.8289680        2.5520250
H       -0.8749820        3.8330650        2.8554940
H       -0.7195240        2.1236560        3.3766480
H        0.5436320        2.8558750        2.3500440
C        0.9878810       -0.7199400        3.1140330
H        0.9960780        0.3191710        3.4749340
H        0.8858790       -1.4025160        3.9736750
H        1.9391910       -0.9309320        2.5990200
C       -0.2291980       -2.7469190        1.5273550
H       -1.0671640       -3.0573920        0.8850960
H        0.7161900       -2.9064430        0.9832900
H       -0.2271900       -3.3605880        2.4431240
C       -1.8883680       -0.9320550        3.0256950
H       -2.7928670       -1.0309250        2.4066640
H       -1.8543740       -1.7455440        3.7680930
H       -1.9310130        0.0343010        3.5504520
C        1.8296480        1.1870500       -0.7140960
C        2.6413850        1.6074730        0.5215770
C        2.4455830        1.7195370       -2.0235520
H        0.8291100        1.6753710       -0.6325610
C        2.8938090        3.1169190        0.5575530
H        3.5917100        1.0514430        0.5102990
H        2.0997070        1.2872370        1.4245460
C        2.6833680        3.2317050       -1.9534080
H        3.3986410        1.1928080       -2.1885130
H        1.7894820        1.4829950       -2.8757620
C        3.5388870        3.6135240       -0.7405830
H        3.5237100        3.3699290        1.4271680
H        1.9329230        3.6429930        0.7010690
H        3.1599600        3.5753690       -2.8870520
H        1.7093580        3.7508500       -1.8861230
H        3.6875970        4.7061930       -0.7033220
H        4.5414120        3.1589020       -0.8467620
O        3.5569780       -0.9565160       -1.1173120
S        3.8096860       -2.0590300       -0.0898640
C        5.4206260       -2.7007470       -0.5586160
H        5.3569580       -3.0824240       -1.5866700
H        6.1548730       -1.8865990       -0.4894500
H        5.6736100       -3.5105120        0.1402840
O        3.9409440       -1.5222160        1.2910300
O        2.8388600       -3.1794290       -0.2249000
H        1.6491200       -0.8139620        0.2172900
67
TS-OA-Ret-Br.log
C        0.9321530       -1.2607590        0.0134360
C       -0.1800590       -2.2933610       -0.0748910
H       -0.1197350       -2.9701540        0.7948820
H        0.0279850       -2.9103510       -0.9667830
C       -1.5772990       -1.7590150       -0.1363670
H       -1.8421530       -1.0280420        0.6322920
C       -2.4957660       -2.1823410       -1.0126420
H       -2.2443180       -2.9047590       -1.7976300
C       -3.9388060       -1.7800590       -1.0404450
F       -4.6870020       -2.8695870       -1.3811770
C       -4.5156440       -1.2264130        0.2845010
O       -4.0328520       -0.0133190        0.5201450
O       -5.2781680       -1.8488150        0.9769220
C       -4.4388610        0.7165000        1.7103510
H       -3.5078790        0.9385590        2.2522990
H       -5.0654120        0.0635410        2.3325670
C       -5.1634120        1.9770330        1.2927010
H       -6.0939860        1.7352310        0.7552770
H       -5.4213600        2.5649960        2.1879820
H       -4.5284630        2.5969710        0.6414590
F       -4.1685980       -0.8509360       -2.0336020
Br        0.6396440       -0.2994610        1.9325930
Ni        0.9701160        1.0614860       -0.1571740
P       -0.6515950        2.2388570       -0.8438090
P        2.8893540        2.0012840       -0.0485270
C       -1.5099750        3.1168150        0.5467630
H       -2.2992460        3.8016100        0.1933140
H       -1.9466770        2.3674930        1.2238270
H       -0.7605140        3.6886040        1.1166840
C       -2.1148790        1.6298500       -1.8038770
H       -2.6768210        0.9128960       -1.1947160
H       -2.7890870        2.4535770       -2.0967720
H       -1.7666710        1.1119650       -2.7120100
C       -0.1992120        3.6963090       -1.9058920
H        0.5700910        4.2953890       -1.3945790
H        0.2246720        3.3334450       -2.8560290
H       -1.0699320        4.3384070       -2.1251600
C        3.6281850        2.7392360       -1.5808430
H        2.8718830        3.3604630       -2.0849490
H        4.5167500        3.3555460       -1.3603000
H        3.9173960        1.9279620       -2.2684340
C        4.4274390        1.2624480        0.6940870
H        5.2327910        2.0083050        0.8069880
H        4.1859670        0.8438090        1.6842390
H        4.7910830        0.4431690        0.0540380
C        2.7456630        3.5130950        1.0183030
H        2.3853990        3.2087920        2.0141450
H        3.7051760        4.0473830        1.1282250
H        2.0004550        4.1952060        0.5807260
H        0.7750630       -0.5248650       -0.8355000
C        2.3591140       -1.8009380       -0.0038320
C        2.6024810       -3.0564540        0.8447940
C        2.8222290       -2.0259330       -1.4605050
H        2.9888940       -0.9935290        0.3930140
C        4.0791770       -3.4689920        0.8005980
H        1.9892760       -3.8907870        0.4615140
H        2.2823350       -2.8704790        1.8831680
C        4.2908680       -2.4652310       -1.5130010
H        2.1869380       -2.7938950       -1.9371840
H        2.6797790       -1.0900370       -2.0263990
C        4.5484720       -3.6995990       -0.6409980
H        4.2367760       -4.3774710        1.4062660
H        4.6920710       -2.6715940        1.2599730
H        4.5864410       -2.6614580       -2.5576440
H        4.9244880       -1.6326180       -1.1565130
H        5.6194300       -3.9645590       -0.6600870
H        4.0012970       -4.5627010       -1.0639980
74
TS-OA-Ret.log
C       -0.3961310        0.7656280        0.2552720
H       -0.3446160        0.2600310       -0.7920390
C        0.8659490        0.3970370        1.0057990
H        0.7848320       -0.6706720        1.2496770
H        0.9641210        0.9488600        1.9507190
S       -1.8444280       -0.7032550        2.5613400
O       -3.1866090       -1.3008150        2.5044270
O       -0.6998290       -1.6267630        2.6578080
C       -1.7780960        0.4176590        3.9520390
H       -0.7960850        0.9081040        3.9624580
H       -2.5877500        1.1505530        3.8413790
H       -1.9203870       -0.1873660        4.8586660
C        2.0762350        0.5640400        0.1405510
H        2.0102010        0.1219040       -0.8595730
C        3.2142600        1.1582840        0.5096870
H        3.3589880        1.6024590        1.4991040
C        4.4188050        1.1868730       -0.3794110
O       -1.7154870        0.3007030        1.3285320
Ni       -1.6471790       -0.6871220       -0.5928410
P       -3.4355620        0.0705150       -1.5251980
P       -0.9454280       -2.7198550       -0.6000760
C       -4.4861080       -1.1337250       -2.4630500
H       -5.4540010       -0.6998350       -2.7683970
H       -3.9413350       -1.4662220       -3.3612570
H       -4.6668140       -2.0145700       -1.8267710
C       -3.4956530        1.5157710       -2.6848810
H       -2.9127610        1.2822900       -3.5903390
H       -4.5297620        1.7642760       -2.9789520
H       -3.0404160        2.3936840       -2.2008330
C       -4.6247970        0.6279920       -0.2187750
H       -4.6756300       -0.1466820        0.5614600
H       -4.2288710        1.5414490        0.2517090
H       -5.6309530        0.8307630       -0.6222450
C       -1.9196980       -3.9127750        0.4267090
H       -2.9659670       -3.9047090        0.0823350
H       -1.5209240       -4.9392850        0.3594200
H       -1.8995800       -3.5700890        1.4706900
C       -0.9893490       -3.5760120       -2.2435870
H       -0.3235620       -3.0466760       -2.9441800
H       -0.6752940       -4.6319330       -2.1755400
H       -2.0143250       -3.5257850       -2.6440820
C        0.7798900       -3.1490390       -0.0670070
H        1.4987700       -2.5293470       -0.6250590
H        0.8820470       -2.9261490        1.0056120
H        1.0124640       -4.2136440       -0.2385940
F        4.0644400        1.1133080       -1.7025170
F        5.1032460        2.3520380       -0.2124730
C        5.3975220        0.0182690       -0.0961590
O        4.8187030       -1.1334490       -0.4006750
O        6.5040000        0.1650960        0.3565570
C        5.5635700       -2.3538510       -0.1533800
H        5.9543550       -2.3215610        0.8756870
H        6.4235440       -2.3796720       -0.8419150
C        4.6234420       -3.5164430       -0.3690340
H        4.2309920       -3.5219060       -1.3979910
H        5.1637910       -4.4608230       -0.1989410
H        3.7742420       -3.4702510        0.3302930
C       -0.7562460        2.2278530        0.0746610
C       -0.4554860        3.1302140        1.2782810
C       -0.1136640        2.7912750       -1.2127630
H       -1.8449830        2.2331650       -0.0974720
C       -0.9227340        4.5673200        1.0194340
H        0.6321020        3.1391660        1.4682440
H       -0.9383280        2.7186950        2.1785460
C       -0.5596790        4.2369950       -1.4627410
H        0.9857400        2.7515660       -1.1255470
H       -0.3920960        2.1490490       -2.0645900
C       -0.2834930        5.1369800       -0.2525740
H       -0.6856760        5.2045000        1.8882120
H       -2.0230480        4.5774490        0.9101130
H       -0.0569440        4.6327920       -2.3613390
H       -1.6439560        4.2440780       -1.6776220
H       -0.6513320        6.1592950       -0.4446220
H        0.8092630        5.2162760       -0.1019290
74
TS-SN2-A-cis-2.log
C        2.9781130        0.1177010        0.6487020
H        3.0032210        0.1537770        1.7397450
C        2.4146920       -1.0920180        0.0652560
H        2.6691910       -2.0091160        0.6065240
H        2.5689270       -1.2091640       -1.0110120
S        5.5375350       -1.9852520        0.2996090
O        4.8703940       -3.1887570        0.8698030
O        5.3753320       -1.8387500       -1.1748460
C        7.3043110       -2.2140900        0.5838050
H        7.8418440       -1.3416470        0.1865780
H        7.4766770       -2.3129510        1.6646880
H        7.6192010       -3.1283140        0.0605880
C        1.0645460       -0.5265020        0.4669990
H        0.6668490       -0.8007650        1.4416880
C        0.3570000        0.3107940       -0.3467500
H        0.7976070        0.5926250       -1.3101570
C       -0.9479240        0.8865350       -0.1426660
F       -1.1016690        1.9638540       -1.0195590
C       -1.3860460        1.2159860        1.2425300
O       -2.1507710        2.3201620        1.2891200
O       -1.1167760        0.5529860        2.2286520
C       -2.7168600        2.6698790        2.5687410
H       -1.9004400        2.8267330        3.2918860
H       -3.3220060        1.8233410        2.9332030
C       -3.5474040        3.9188780        2.3778090
H       -4.3647160        3.7460310        1.6601870
H       -3.9894130        4.2206850        3.3403860
H       -2.9262180        4.7491630        2.0061930
O        5.2053720       -0.7213210        1.0597090
Ni       -2.4272230       -0.6085330       -0.3654380
P       -4.0519260        0.7466660       -1.0103510
P       -3.7070450       -2.4276320        0.0183140
C       -5.3719630        1.0261350        0.2302780
H       -6.1164290        1.7338310       -0.1662410
H       -5.8694040        0.0842070        0.4904280
H       -4.9170120        1.4454870        1.1390200
C       -4.8878180        0.0397130       -2.4839590
H       -5.2626860       -0.9736300       -2.2925830
H       -5.7249130        0.6866640       -2.7905240
H       -4.1506770       -0.0098860       -3.3004290
C       -3.7192440        2.4517140       -1.5968350
H       -3.2753420        3.0442790       -0.7891820
H       -3.0221880        2.4222400       -2.4443360
H       -4.6764040        2.8931110       -1.9164360
C       -3.2831410       -3.7287430       -1.1938740
H       -2.1880530       -3.7685650       -1.2588210
H       -3.6882730       -4.7039510       -0.8810810
H       -3.6979200       -3.4557130       -2.1764850
C       -3.1697910       -3.0614870        1.6490350
H       -3.4584420       -2.3343000        2.4236430
H       -3.6398940       -4.0341060        1.8636770
H       -2.0770980       -3.1487980        1.6270410
C       -5.5340360       -2.5479060        0.1559400
H       -5.8794210       -1.9695050        1.0250800
H       -6.0389300       -2.1802840       -0.7478690
H       -5.8027110       -3.6054860        0.3084660
C        3.3835940        1.3786910       -0.0690380
C        4.4523000        2.1569030        0.7315890
C        3.8222340        1.1544490       -1.5266880
H        2.4908240        2.0288160       -0.0776620
C        4.8185080        3.4718070        0.0364190
H        5.3414630        1.5180150        0.8273860
H        4.0786780        2.3497670        1.7520300
C        4.2249060        2.4701100       -2.2033390
H        4.6574700        0.4355630       -1.5268510
H        3.0045880        0.6849960       -2.0975010
C        5.2896850        3.2257360       -1.4012370
H        5.6003570        3.9924010        0.6152570
H        3.9378620        4.1409510        0.0201450
H        4.5844430        2.2663690       -3.2263250
H        3.3309130        3.1134590       -2.3064080
H        5.5377380        4.1806770       -1.8954380
H        6.2195810        2.6275730       -1.3789540
F       -1.1688830       -1.9302310       -0.0966920
74
TS-SN2-A-cis-3.log
C       -2.8810090       -0.0003770       -0.1668540
C       -2.1745270        0.6933000       -1.2296260
H       -2.4050500        1.7632230       -1.2561200
H       -2.2021940        0.2220570       -2.2176070
S       -5.3296500        2.0277880        0.0150150
O       -6.2349070        1.6299620        1.1249450
O       -4.1123180        2.7745320        0.4515290
C       -6.2689200        3.1725450       -1.0160150
H       -5.6408540        3.4831790       -1.8625960
H       -7.1716980        2.6586460       -1.3750050
H       -6.5421910        4.0419280       -0.4011350
C       -0.9228960        0.3964310       -0.4212770
H       -0.6015000        1.1411940        0.3026010
C       -0.2203500       -0.7641090       -0.5850980
H       -0.5991800       -1.4860050       -1.3191450
C        1.0023790       -1.2089010        0.0342310
C        1.2991840       -0.9488140        1.4712550
O        0.9429160        0.2944660        1.8380910
O        1.8418530       -1.7397010        2.2204860
C        1.3214000        0.7436220        3.1542750
H        2.4220860        0.7976200        3.2018730
H        0.9893120        0.0043730        3.8997430
C        0.6817060        2.0956680        3.3751140
H       -0.4163540        2.0205600        3.3279830
H        0.9611730        2.4818570        4.3679250
H        1.0154730        2.8176700        2.6137800
O       -4.9971460        0.8808100       -0.9128900
Ni        2.6206670        0.0200580       -0.5928140
P        3.9320940        1.8428260       -0.7127280
C        3.9787640        2.4862130       -2.4220610
H        4.3943960        3.5058370       -2.4462560
H        4.5992480        1.8200860       -3.0411990
H        2.9484340        2.4801330       -2.8007170
C        5.6569110        2.0492820       -0.1210140
H        6.3440390        1.3446890       -0.6094200
H        5.9820820        3.0779090       -0.3448450
H        5.6964420        1.8971000        0.9671720
C        3.0439980        3.0963650        0.2816590
H        1.9966340        3.0961430       -0.0420000
H        3.1006750        2.8067960        1.3416540
H        3.4971170        4.0916270        0.1495090
C       -3.3525900       -1.4285930       -0.1263580
C       -4.4796830       -1.5915880        0.9183930
C       -3.7624490       -1.9849250       -1.5011490
H       -2.5085340       -2.0359080        0.2437260
C       -4.9617650       -3.0432100        0.9994070
H       -5.3101350       -0.9240840        0.6463340
H       -4.1123690       -1.2542440        1.9030620
C       -4.2614050       -3.4308670       -1.3962770
H       -4.5562140       -1.3362930       -1.9055750
H       -2.9106950       -1.9340090       -2.1987060
C       -5.3956800       -3.5667600       -0.3743980
H       -5.7923490       -3.1196020        1.7216010
H       -4.1456500       -3.6813610        1.3870030
H       -4.5907270       -3.7837740       -2.3883370
H       -3.4220640       -4.0837190       -1.0919320
H       -5.7223310       -4.6181480       -0.3004960
H       -6.2694690       -2.9856210       -0.7232530
H       -3.0132850        0.5838670        0.7465200
F        1.1729800       -2.5661730       -0.2382320
P        4.2094950       -1.4437120       -0.1310710
C        3.8240470       -3.2318460       -0.0280890
H        4.7700270       -3.7790760        0.1099180
H        3.1515270       -3.4063750        0.8198920
H        3.3327330       -3.5628420       -0.9526190
C        5.0998850       -1.1675330        1.4444570
H        5.9097190       -1.9054850        1.5559610
H        5.5167510       -0.1541460        1.4921250
H        4.3699710       -1.2943110        2.2582370
C        5.4729510       -1.4300540       -1.4619300
H        5.9198010       -0.4363830       -1.5921200
H        6.2666550       -2.1593330       -1.2356500
H        4.9758500       -1.7151300       -2.4021790
F        1.4738780        1.2540320       -1.3488060
74
TS-SN2-A-cis-4.log
C       -2.2028680        0.7823910       -1.2330990
H       -2.3744360        0.8681690       -2.3105750
C       -1.6271790       -0.4617400       -0.7735690
H       -1.9426600       -1.3353490       -1.3488440
H       -1.7481720       -0.6324180        0.2956460
S       -4.6385660       -1.3290120       -0.2548300
O       -4.1881400       -2.5005660       -1.0578700
O       -4.0423030       -1.2763260        1.1155020
C       -6.4120810       -1.5461340       -0.0065690
H       -6.7930700       -0.6987140        0.5803450
H       -6.9009560       -1.5832850       -0.9901490
H       -6.5693210       -2.4893720        0.5357970
C       -0.2341050        0.0356360       -1.1506000
H       -0.0103120        0.1294920       -2.2146430
C        0.5188540        0.8500020       -0.2444240
H        0.2816720        0.8117770        0.8200800
C        1.5654070        1.6637420       -0.5584280
F        1.9412470        1.8334930       -1.8472190
C        2.4307080        2.2647920        0.4589930
O        3.4658650        2.9290160       -0.0808510
O        2.2532610        2.1535430        1.6622690
C        4.4236470        3.5014920        0.8329300
H        4.8243130        2.7019350        1.4775500
H        3.9072380        4.2245740        1.4852240
C        5.5093960        4.1573050        0.0104330
H        5.0919040        4.9469910       -0.6341920
H        6.2564200        4.6136980        0.6787450
H        6.0203630        3.4186570       -0.6275880
O       -4.5265450       -0.0229870       -1.0028210
Ni        1.3835750       -1.4161410       -0.7193410
P        0.5092620       -2.4956050        1.0117300
P        3.5141620       -1.5601920       -0.1484920
C        1.5026540       -3.9135480        1.6187890
H        0.9222880       -4.4567610        2.3806040
H        1.7101610       -4.5861850        0.7731630
H        2.4513640       -3.5866790        2.0624980
C       -1.0540440       -3.3558450        0.5578850
H       -0.9446860       -3.7759780       -0.4534590
H       -1.2184540       -4.1778850        1.2720530
H       -1.9310580       -2.6965180        0.5785900
C        0.1202130       -1.5451120        2.5254360
H       -0.6403890       -0.7835480        2.3006440
H       -0.2623260       -2.2190500        3.3079300
C        4.3594930       -3.1558710       -0.4316540
H        4.1727170       -3.4598550       -1.4730090
H        5.4432140       -3.0425040       -0.2695870
H        3.9670590       -3.9290430        0.2418480
C        4.4725400       -0.3883720       -1.1726820
H        4.1478100        0.6409950       -0.9719920
H        5.5448200       -0.4881360       -0.9425720
H        4.2733450       -0.6182450       -2.2263400
C        3.9164150       -1.0565410        1.5646810
H        3.4674570       -0.0694950        1.7529430
H        3.5146130       -1.7740400        2.2929800
H        5.0096260       -0.9915960        1.6858230
C       -2.3856740        2.0328220       -0.4399030
C       -3.5111340        2.9051470       -1.0424660
C       -2.5968630        1.8088910        1.0678510
H       -1.4461610        2.6123490       -0.5724470
C       -3.6633310        4.2258310       -0.2814880
H       -4.4473120        2.3287780       -0.9927650
H       -3.2998380        3.0956620       -2.1085010
C       -2.7732350        3.1351970        1.8151660
H       -3.4776470        1.1602520        1.1942700
H       -1.7458360        1.2577860        1.4962980
C       -3.8982300        3.9842590        1.2138000
H       -4.4936740        4.8098830       -0.7135120
H       -2.7476000        4.8322840       -0.4113290
H       -2.9682630        2.9366490        2.8827690
H       -1.8265580        3.7055960        1.7689250
H       -3.9851420        4.9445890        1.7502820
H       -4.8607130        3.4563580        1.3474800
F        1.9766480       -1.0683590       -2.4180670
H        1.0321170       -1.0424180        2.8805180
74
TS-SN2-A-cis-5.log
C       -2.5151940       -0.6982340       -0.5898110
C       -2.5759030       -2.0203240        0.0446250
H       -3.3324670       -2.6809010       -0.3947870
H       -2.6518520       -1.9975450        1.1378170
S       -5.6709120       -0.9594500       -0.2395320
O       -5.7661240       -2.2683850       -0.9408080
O       -5.4901120       -1.0571800        1.2332960
C       -7.2498400       -0.1308970       -0.5059810
H       -7.2213360        0.8538880       -0.0191990
H       -7.4111800       -0.0220460       -1.5874480
H       -8.0384630       -0.7550040       -0.0617280
C       -1.1718500       -2.2472600       -0.4691280
H       -1.0481170       -2.5346940       -1.5147140
C       -0.0576570       -1.9850230        0.2900240
H       -0.1741250       -1.7445290        1.3479810
F        1.4192600       -2.3308300       -1.5155020
O       -4.6671730       -0.0228590       -0.8907530
Ni        1.4669690        0.2183300       -0.3494130
P        2.6899090        1.7373460       -1.4238650
P        1.9865570        0.8021180        1.7201340
C        4.2524030        2.4410280       -0.7789100
H        4.7337800        3.0331000       -1.5736580
H        4.0752810        3.0868410        0.0917370
H        4.9223700        1.6178420       -0.4891530
C        1.7617120        3.1615620       -2.0878100
H        1.5144030        3.8532040       -1.2694700
H        2.3576970        3.6882670       -2.8500450
H        0.8337150        2.7784350       -2.5337720
C        3.2571220        0.7940880       -2.8856940
H        3.8139620       -0.0891020       -2.5371260
H        2.3689710        0.4582180       -3.4348400
H        3.9043480        1.4155430       -3.5243160
C        1.7312830        2.6031130        1.9629770
H        0.7549230        2.9014670        1.5605370
H        1.7657480        2.8302250        3.0398030
H        2.5160180        3.1768740        1.4533800
C        0.9034270        0.0724610        3.0064400
H        1.1153170       -1.0008480        3.0880000
H        1.1054130        0.5665130        3.9695830
H       -0.1499290        0.2232130        2.7334040
C        3.6750430        0.5078750        2.3595990
H        3.8051960       -0.5696350        2.5249540
H        4.4213250        0.8617510        1.6358150
H        3.8051420        1.0419390        3.3139250
H       -2.5869330       -0.7023370       -1.6767930
C       -2.0463900        0.5776730        0.0451660
C       -2.0840300        1.7378480       -0.9611960
C       -2.7562180        0.9323570        1.3662990
H       -0.9778970        0.4306500        0.2904160
C       -1.4968510        3.0073330       -0.3451290
H       -3.1287640        1.9019090       -1.2719480
H       -1.5007320        1.4414890       -1.8462980
C       -2.2106150        2.2379520        1.9579330
H       -3.8340590        1.0094670        1.1679730
H       -2.6316470        0.1121460        2.0918210
C       -2.2273310        3.3905550        0.9464720
H       -1.5262350        3.8374250       -1.0708870
H       -0.4308720        2.8173110       -0.1271440
H       -2.7914960        2.5079840        2.8564110
H       -1.1728470        2.0789280        2.2960970
H       -1.7757890        4.2934950        1.3926660
H       -3.2751080        3.6472090        0.7030000
C        1.2700990       -1.9118670       -0.2104870
C        2.4443050       -2.2913060        0.6152380
O        3.5497330       -2.4115280       -0.1312070
O        2.4286790       -2.4525120        1.8240350
C        4.7768320       -2.7696290        0.5378170
H        5.0471160       -1.9673580        1.2425010
H        4.6119150       -3.6884280        1.1230780
C        5.8371730       -2.9559070       -0.5235840
H        5.9900670       -2.0254530       -1.0935750
H        6.7920740       -3.2324740       -0.0496290
H        5.5534630       -3.7547220       -1.2269280
F        0.5606230        0.1558380       -1.9446160
74
TS-SN2-A-cis.log
C       -2.5151920       -0.6981640       -0.5897650
C       -2.5759800       -2.0203080        0.0445590
H       -3.3325310       -2.6808230       -0.3949640
H       -2.6519900       -1.9976250        1.1377470
S       -5.6708420       -0.9594070       -0.2396590
O       -5.7661070       -2.2680540       -0.9414650
O       -5.4898550       -1.0577370        1.2331080
C       -7.2498310       -0.1307880       -0.5055520
H       -7.2212980        0.8537860       -0.0183460
H       -7.4113180       -0.0214740       -1.5869500
H       -8.0383730       -0.7551160       -0.0614670
C       -1.1719120       -2.2472520       -0.4691650
H       -1.0481630       -2.5346390       -1.5147630
C       -0.0577350       -1.9850420        0.2900090
H       -0.1742150       -1.7445630        1.3479680
F        1.4192210       -2.3308510       -1.5154940
F        0.5604670        0.1558310       -1.9445860
O       -4.6672050       -0.0225230       -0.8906090
Ni        1.4669760        0.2182660       -0.3494670
P        2.6898810        1.7373310       -1.4239050
P        1.9866350        0.8020490        1.7200520
C        4.2525000        2.4407980       -0.7790130
H        4.7337940        3.0330340       -1.5736890
H        4.0755250        3.0864060        0.0918160
H        4.9224680        1.6175120       -0.4895380
C        1.7617000        3.1617300       -2.0874820
H        1.5144760        3.8532070       -1.2689780
H        2.3576620        3.6885720       -2.8496390
H        0.8336530        2.7787550       -2.5334730
C        3.2568330        0.7943190       -2.8859910
H        3.8138310       -0.0888740       -2.5376820
H        2.3685750        0.4584630       -3.4349720
H        3.9038590        1.4159190       -3.5246730
C        1.7314010        2.6030620        1.9628710
H        0.7552310        2.9015310        1.5600540
H        1.7654620        2.8301290        3.0397180
H        2.5163990        3.1767660        1.4536100
C        0.9035450        0.0724230        3.0064120
H        1.1153970       -1.0008950        3.0879500
H        1.1056060        0.5664600        3.9695480
H       -0.1498240        0.2232130        2.7334440
C        3.6751400        0.5077370        2.3594430
H        3.8050690       -0.5697360        2.5252220
H        4.4214100        0.8611290        1.6354140
H        3.8054780        1.0421640        3.3135310
H       -2.5868740       -0.7021890       -1.6767550
C       -2.0463250        0.5776780        0.0452920
C       -2.0839660        1.7379020       -0.9610170
C       -2.7560620        0.9322510        1.3665030
H       -0.9778180        0.4306080        0.2904380
C       -1.4968900        3.0073970       -0.3448720
H       -3.1286790        1.9019200       -1.2718520
H       -1.5005720        1.4415830       -1.8460700
C       -2.2105930        2.2379080        1.9581300
H       -3.8339360        1.0092030        1.1682920
H       -2.6312840        0.1120520        2.0920020
C       -2.2274770        3.3905220        0.9466890
H       -1.5262590        3.8375080       -1.0706090
H       -0.4309240        2.8174140       -0.1268050
H       -2.7914680        2.5078520        2.8566380
H       -1.1727850        2.0790100        2.2962390
H       -1.7760950        4.2935310        1.3929040
H       -3.2752890        3.6470080        0.7031820
C        1.2700350       -1.9118910       -0.2104780
C        2.4442140       -2.2913940        0.6152660
O        3.5496520       -2.4115790       -0.1311650
O        2.4285630       -2.4526680        1.8240520
C        4.7767410       -2.7697480        0.5378350
H        5.0468340       -1.9677340        1.2428810
H        4.6119160       -3.6888200        1.1226960
C        5.8372040       -2.9554020       -0.5235540
H        5.9899390       -2.0246880       -1.0931650
H        6.7921270       -3.2319580       -0.0496370
H        5.5537110       -3.7539970       -1.2272360
74
TS-SN2-A-trans-2.log
C       -2.9458080        0.2238810       -0.3256750
H       -2.7053880        0.2590730       -1.3895750
C       -2.2895010       -0.8368450        0.4434420
H       -2.1119610       -1.7428060       -0.1463790
H       -2.7765940       -1.0838420        1.3913540
S       -5.0979300       -2.1811540       -0.3737390
O       -4.1508040       -3.2580140       -0.7648090
O       -5.3061340       -2.0439040        1.0942730
C       -6.6971510       -2.6333880       -1.0706360
H       -7.4269790       -1.8520780       -0.8171360
H       -6.5914760       -2.7247330       -2.1605730
H       -6.9973290       -3.5958050       -0.6319470
C       -1.0938780        0.0754870        0.5761230
H       -1.0444180        0.7278640        1.4493150
C       -0.1191100        0.1573850       -0.3866420
H       -0.1929030       -0.4712170       -1.2761730
C        1.0405990        0.9830490       -0.3075260
F        0.9623700        1.9917980        0.6350150
C        1.7436800        1.4308310       -1.5331190
O        2.5849610        2.4433700       -1.2778100
O        1.6198070        0.9282520       -2.6386660
C        3.3917030        2.9270290       -2.3700370
H        2.7352920        3.2038340       -3.2106350
H        4.0495300        2.1125940       -2.7151020
C        4.1884090        4.1076080       -1.8623590
H        4.8407480        3.8109480       -1.0253850
H        4.8216500        4.5046590       -2.6712890
H        3.5208540        4.9126650       -1.5163370
O       -4.7838190       -0.8562410       -1.0491360
Ni        2.3813460       -0.3977160        0.5566350
P        4.2435170       -0.5471300        1.7629050
P        2.9976820       -1.6465530       -1.1496410
C        5.9260230       -0.8194300        1.0945850
H        6.6623420       -0.6704470        1.9006650
H        6.0397760       -1.8343730        0.6897160
H        6.1164220       -0.0883930        0.2947450
C        4.0964740       -1.6547870        3.2047060
H        4.1385850       -2.7013360        2.8666030
H        4.8990840       -1.4674890        3.9354240
H        3.1132930       -1.4580450        3.6546460
C        4.3458400        1.1497930        2.4400570
H        4.4931860        1.8518760        1.6048060
H        3.3816750        1.3644120        2.9173620
H        5.1771050        1.2438060        3.1566240
C        3.5984520       -3.2521540       -0.4962420
H        2.8595270       -3.6303020        0.2266680
H        3.7044790       -3.9738630       -1.3214160
H        4.5663760       -3.1421840        0.0088530
C        1.6372720       -2.2018190       -2.2457690
H        1.2348780       -1.3439470       -2.7978410
H        2.0311280       -2.9496770       -2.9519710
H        0.8468850       -2.6605430       -1.6333560
C        4.2892720       -1.0668520       -2.3044350
H        3.8792210       -0.2277560       -2.8843480
H        5.1711860       -0.7283260       -1.7431620
H        4.5756850       -1.8813390       -2.9883110
C       -3.6346150        1.4326640        0.2485120
C       -4.5948510        2.0859710       -0.7674090
C       -4.3237810        1.1716980        1.5988680
H       -2.8298720        2.1728380        0.4204120
C       -5.2334620        3.3553150       -0.1950220
H       -5.3751320        1.3544480       -1.0220920
H       -4.0469110        2.3134560       -1.6981040
C       -4.9942780        2.4377460        2.1453810
H       -5.0584100        0.3626940        1.4581870
H       -3.5864270        0.8022940        2.3304930
C       -5.9528220        3.0646480        1.1271070
H       -5.9355490        3.7831870       -0.9307740
H       -4.4515870        4.1184150       -0.0224440
H       -5.5271270        2.2011670        3.0820940
H       -4.2145400        3.1779430        2.4054400
H       -6.3977650        3.9879810        1.5359480
H       -6.7884770        2.3655230        0.9371810
F        1.6474360        0.0084150        2.1970550
74
TS-SN2-A-trans-3.log
C       -2.5470330       -0.6522040       -0.4285170
C       -1.5811710       -1.2260350       -1.3652160
H       -1.0538150       -0.4647540       -1.9501280
H       -1.9845520       -2.0255920       -1.9964400
S       -2.4350430        2.2255220       -1.2501260
O       -2.7810500        2.6914170        0.1207870
O       -0.9844920        1.9183220       -1.4411250
C       -2.8212840        3.5740890       -2.3737000
H       -2.5892420        3.2514170       -3.3978790
H       -3.8885030        3.8153140       -2.2744310
H       -2.2019450        4.4368460       -2.0903230
C       -0.7682670       -1.7480640       -0.1880650
H       -0.8605970       -2.7973900        0.0999240
C        0.0067220       -0.8637370        0.5160430
H       -0.0622250        0.1919340        0.2316780
C        0.9411870       -1.1035720        1.5801830
C        0.8903870       -0.1739360        2.7524630
O        0.2736950        0.9721460        2.4253250
O        1.3172980       -0.4286080        3.8569790
C        0.3963010        2.0995960        3.3015140
H        1.4446230        2.1869220        3.6264380
H       -0.2239050        1.9299670        4.1985920
C       -0.0608910        3.3180350        2.5255430
H       -1.0632740        3.1609240        2.0957620
H       -0.0855660        4.2008860        3.1840360
H        0.6270150        3.5246910        1.6905940
O       -3.3269500        1.0854240       -1.7121650
Ni        2.5341060       -0.3464310        0.3910440
P        3.4614790        1.1650470       -0.9770290
P        2.8174340       -2.1142880       -0.8705350
C        3.6294250        1.0441560       -2.7975820
H        4.0650140        1.9799320       -3.1832160
H        4.2755780        0.2027460       -3.0852590
H        2.6330380        0.9053460       -3.2430650
C        5.1133450        1.6769330       -0.3885750
H        5.8371040        0.8725430       -0.5909200
H        5.4431200        2.6052920       -0.8811420
H        5.0332930        1.8262010        0.6972010
C        2.3852220        2.6290720       -0.7570310
H        1.3746390        2.4126890       -1.1396900
H        2.3215090        2.8071840        0.3234710
H        2.8043300        3.5053180       -1.2769830
C        4.6133330       -2.2957470       -1.1959910
H        5.1412700       -2.2975550       -0.2299180
H        4.8121760       -3.2414840       -1.7243900
H        4.9865450       -1.4570560       -1.7989760
C        2.3990260       -3.7324700       -0.1226230
H        1.3130840       -3.8213160        0.0041460
H        2.7635000       -4.5344320       -0.7836900
H        2.8785180       -3.8139300        0.8626530
C        2.0145910       -2.1966410       -2.5112620
H        0.9240170       -2.1853340       -2.3710260
H        2.3030730       -1.3319090       -3.1222660
H        2.3081950       -3.1255140       -3.0249580
C       -3.8252580       -1.2939360       -0.0006310
C       -4.5565110       -0.4214600        1.0347580
C       -4.7442030       -1.6455900       -1.1946390
H       -3.5431070       -2.2510740        0.4805270
C       -5.8800530       -1.0473060        1.4835550
H       -4.7302950        0.5666370        0.5762990
H       -3.8955580       -0.2531920        1.9018670
C       -6.0557900       -2.2779790       -0.7166030
H       -4.9520340       -0.7146660       -1.7448460
H       -4.2231520       -2.3253330       -1.8874140
C       -6.7821210       -1.3772060        0.2889120
H       -6.3970480       -0.3687000        2.1828140
H       -5.6693910       -1.9774280        2.0435560
H       -6.7028480       -2.4862710       -1.5855300
H       -5.8403560       -3.2528510       -0.2411140
H       -7.7139530       -1.8578840        0.6321870
H       -7.0752870       -0.4372190       -0.2144370
H       -2.2121530        0.1965710        0.1599820
F        0.9964280       -2.4171140        2.0203280
F        2.8826200        0.9889210        1.6417760
74
TS-SN2-A-trans-4.log
C       -2.4887250        0.5432080       -0.3837000
H       -2.1877250        0.9089210       -1.3669590
C       -1.8143360       -0.6691950        0.0831080
H       -1.5259890       -1.3429870       -0.7305660
H       -2.3384620       -1.2171240        0.8710020
S       -4.4365470       -1.8739700       -1.3266810
O       -3.3718690       -2.7264620       -1.9193110
O       -4.7521930       -2.1828010        0.0959390
C       -5.9392140       -2.2183350       -2.2605070
H       -6.7530260       -1.5963930       -1.8625110
H       -5.7566430       -1.9845860       -3.3185850
H       -6.1767300       -3.2848150       -2.1384650
C       -0.7064160        0.2225990        0.5858890
H       -0.7572730        0.5634660        1.6206790
C        0.3319000        0.6369800       -0.2110720
H        0.3609590        0.3311860       -1.2610330
C        1.4406130        1.4327190        0.2282430
F        1.2473670        2.0657100        1.4387430
C        2.0791620        2.3368700       -0.7573260
O        2.7803550        3.3120970       -0.1668320
O        2.0018090        2.2077020       -1.9687050
C        3.4170950        4.2852190       -1.0198460
H        2.6710420        4.6924810       -1.7209900
H        4.1968380        3.7863370       -1.6184460
C        4.0043140        5.3586060       -0.1314450
H        4.7460590        4.9319390        0.5623920
H        4.5055670        6.1196510       -0.7499900
H        3.2174090        5.8537770        0.4593770
O       -4.2002130       -0.3940370       -1.5697790
Ni        2.3717620       -0.5093820        0.6273050
P        2.2756960       -2.6324850        1.3165000
P        3.6080970       -0.7115070       -1.1854040
C        3.2688570       -2.8790760        2.8294490
H        3.0442530       -3.8531270        3.2918960
H        4.3385280       -2.8288990        2.5745410
H        3.0206270       -2.0588280        3.5159070
C        2.5906000       -4.1427100        0.3251540
H        3.6680250       -4.3133790        0.2019940
H        2.1542630       -5.0048510        0.8547480
H        2.1156180       -4.0513650       -0.6632090
C        0.5341960       -2.8722530        1.8318570
H        0.2616190       -2.0289750        2.4770210
H       -0.1071820       -2.8755360        0.9381380
H        0.4221350       -3.8290570        2.3660580
C        4.7538740       -2.1422960       -1.2279210
H        4.2037180       -3.0621120       -1.4580690
H        5.5037620       -1.9740690       -2.0162450
H        5.2614480       -2.2480050       -0.2577670
C        2.7707330       -0.8072740       -2.8080860
H        2.1843110        0.1082270       -2.9615880
H        3.5165060       -0.9138990       -3.6119610
H        2.1012860       -1.6810930       -2.8086430
C        4.7805820        0.7009270       -1.3092420
H        4.2890830        1.5504110       -1.7956730
H        5.1062080        0.9903230       -0.2992490
H        5.6552270        0.4073280       -1.9092480
C       -3.3116470        1.4761830        0.4611940
C       -4.2653440        2.3370300       -0.3940270
C       -4.0520450        0.7796050        1.6156160
H       -2.5854830        2.1834760        0.9063110
C       -5.0438880        3.3328770        0.4712930
H       -4.9619030        1.6632750       -0.9133770
H       -3.6867950        2.8669870       -1.1702970
C       -4.8607470        1.7777510        2.4525330
H       -4.7038160        0.0024250        1.1851670
H       -3.3283700        0.2589470        2.2642380
C       -5.8099890        2.6148530        1.5882300
H       -5.7371240        3.9128850       -0.1614100
H       -4.3426640        4.0600870        0.9216770
H       -5.4239190        1.2379830        3.2327600
H       -4.1648040        2.4567580        2.9798450
H       -6.3558830        3.3432500        2.2119830
H       -6.5697310        1.9507690        1.1355820
F        1.8078540       -0.2860880        2.3759260
74
TS-SN2-A-trans-5.log
C       -1.9968130       -0.8303780       -0.1080620
H       -1.6260030       -0.7448130       -1.1310700
C       -2.1550180       -2.1859140        0.4083670
H       -2.3435880       -2.9303180       -0.3732140
H       -2.8535060       -2.2862900        1.2425830
S       -5.3119370       -0.7701420       -0.4896520
O       -5.2635410       -1.6688510        0.6986930
O       -5.8137940        0.6016560       -0.1956450
C       -6.5153570       -1.5067750       -1.6149670
H       -6.5772530       -0.8849300       -2.5190170
H       -6.1824580       -2.5229180       -1.8686560
H       -7.4879360       -1.5379740       -1.1034760
C       -0.7005150       -2.0651110        0.8207610
H       -0.4789260       -1.6601120        1.8062830
C        0.3257510       -2.2535820       -0.0687560
H        0.0777020       -2.6148940       -1.0719380
C        1.7170500       -1.9346020        0.1166020
F        2.5406850       -2.6433180       -0.7796860
C        2.3488870       -2.0014760        1.4806160
O        3.6444230       -1.6544810        1.4168000
O        1.7936700       -2.3277080        2.5053340
C        4.3724420       -1.6084970        2.6583510
H        4.4114160       -2.6214930        3.0926280
H        3.8249810       -0.9654040        3.3667000
C        5.7531110       -1.0689600        2.3599190
H        5.6915230       -0.0558130        1.9310650
H        6.3433840       -1.0178600        3.2883220
H        6.2842830       -1.7186980        1.6461930
O       -4.0276160       -0.7691460       -1.2878480
Ni        1.6276740        0.1171850       -0.2598840
P        1.9823720        2.3488220       -0.1585290
P        2.2188380       -0.1383560       -2.3728600
C        0.9845630        3.5547680       -1.1179930
H        1.1151130        4.5609960       -0.6894900
H        1.3005500        3.5707390       -2.1684260
H       -0.0767300        3.2748140       -1.0703400
C        3.7239230        2.7945050       -0.5267270
H        3.9007470        3.8581490       -0.3009170
H        4.3825680        2.1728200        0.0991410
H        3.9581360        2.6044290       -1.5834550
C        1.7872080        2.9275960        1.5660390
H        0.7436670        2.8039290        1.8831530
H        2.4224570        2.3167850        2.2210400
H        2.0785600        3.9876200        1.6325640
C        1.9614080        1.2620730       -3.5292600
H        2.6026830        2.1145500       -3.2710120
H        2.2105130        0.9311280       -4.5494410
H        0.9069610        1.5735570       -3.4971670
C        4.0032620       -0.5143190       -2.5289670
H        4.2237950       -1.4154630       -1.9412770
H        4.2740890       -0.6747200       -3.5843870
H        4.5819520        0.3278460       -2.1217490
C        1.3666050       -1.4812540       -3.2891070
H        1.5858600       -2.4533300       -2.8339460
H        0.2814120       -1.2989170       -3.2682370
H        1.7132630       -1.4768590       -4.3341390
C       -2.0184980        0.4372720        0.6841440
C       -2.4546520        1.6475400       -0.1704310
C       -2.7921810        0.3604640        2.0112850
H       -0.9512440        0.6089820        0.9317110
C       -2.3567200        2.9497430        0.6309230
H       -3.4893410        1.4892970       -0.5035770
H       -1.8222020        1.7003330       -1.0739590
C       -2.7038290        1.6818830        2.7834770
H       -3.8429120        0.1124100        1.7966970
H       -2.3927440       -0.4574070        2.6331650
C       -3.1671000        2.8672100        1.9294850
H       -2.7012160        3.7949510        0.0108290
H       -1.3003080        3.1514400        0.8814920
H       -3.3014170        1.6146900        3.7084780
H       -1.6558140        1.8497820        3.0947890
H       -3.0798490        3.8088840        2.4982150
H       -4.2367830        2.7393040        1.6826540
F        1.0500140        0.2666550        1.4930540
74
TS-SN2-A-trans-6.log
C        2.0765150        0.6483430       -0.3095150
H        1.8123540        0.3667540       -1.3289570
C        2.2567080        2.0787280       -0.0568940
H        2.6170050        2.6320070       -0.9301260
H        2.8413200        2.3224800        0.8342820
S        5.2956340        1.1345050       -0.5962110
O        5.2342260        2.4196410       -1.3421260
O        5.3559050        1.2885580        0.8855510
C        6.8457720        0.3478510       -1.0767200
H        6.9331240       -0.6131090       -0.5508000
H        6.8378730        0.1924270       -2.1646040
H        7.6701840        1.0168310       -0.7912440
C        0.7600080        2.0985270        0.1759610
H        0.4193020        2.0150050        1.2080670
C       -0.1365800        1.9560990       -0.8477850
H        0.2364170        1.9278680       -1.8741010
C       -1.5512290        1.6832040       -0.7588100
F       -2.1561670        1.7072850       -2.0223930
C       -2.3715610        2.4650690        0.2038260
O       -3.6611280        2.5285580       -0.1567890
O       -1.9404610        2.9878190        1.2167370
C       -4.5404960        3.3035570        0.6871740
H       -4.1912850        4.3489710        0.6968520
H       -4.4769620        2.9246180        1.7198940
C       -5.9387830        3.1799040        0.1262970
H       -6.2757870        2.1310840        0.1348230
H       -6.6371020        3.7729590        0.7374930
H       -5.9814040        3.5521040       -0.9095320
O        4.2372200        0.1485420       -1.0454020
C        1.9057510       -0.4449050        0.6998980
C        2.3246420       -1.8130570        0.1217620
C        2.5418840       -0.1758590        2.0700390
H        0.8067100       -0.5164760        0.8328160
C        2.0427060       -2.9431810        1.1132960
H        3.3960100       -1.7725030       -0.1199220
H        1.7822730       -1.9825110       -0.8219080
C        2.2914840       -1.3339710        3.0445710
H        3.6214530       -0.0144260        1.9168250
H        2.1391490        0.7594210        2.4935970
C        2.7269010       -2.6826040        2.4600140
H        2.3748560       -3.9052600        0.6880590
H        0.9522360       -3.0269020        1.2702350
H        2.8144690       -1.1391920        3.9961440
H        1.2132460       -1.3819080        3.2837550
H        2.5051800       -3.4971980        3.1705750
H        3.8227930       -2.6783160        2.3121230
F       -0.3659580       -0.3980710       -2.1277660
Ni       -1.4390650       -0.4243890       -0.5963810
P       -1.9700570       -2.4095360       -1.4695930
P       -2.2569490       -0.7068300        1.4236540
C       -3.1428690       -3.6534310       -0.8090500
H       -3.4562700       -4.3144750       -1.6329900
H       -2.6603750       -4.2627290       -0.0325130
H       -4.0301390       -3.1560910       -0.3896460
C       -0.5329550       -3.4017130       -2.0032470
H       -0.0284950       -3.8199760       -1.1194010
H       -0.8550150       -4.2207010       -2.6656750
H        0.1515420       -2.7261160       -2.5317360
C       -2.7907580       -1.8647150       -3.0140690
H       -3.7157360       -1.3280220       -2.7520210
H       -2.1076020       -1.1752860       -3.5257330
H       -3.0325570       -2.7262730       -3.6563910
C       -2.0280940       -2.3879130        2.1260310
H       -1.0300600       -2.7693770        1.8688250
H       -2.1261540       -2.3356650        3.2211400
H       -2.7895070       -3.0739040        1.7380510
C       -1.4516150        0.3098390        2.7182610
H       -1.5827900        1.3800210        2.5262330
H       -1.8880340        0.0518910        3.6957410
H       -0.3783340        0.0734350        2.7291560
C       -4.0525490       -0.4116660        1.6042890
H       -4.2972330        0.6099600        1.2877000
H       -4.5878960       -1.1156890        0.9492430
H       -4.3662630       -0.5659320        2.6484490
74
TS-SN2-A-trans-7.log
C       -2.6003680       -0.3735820        0.3225820
C       -1.8372410        0.6497080       -0.3881230
H       -1.5497670        1.4972940        0.2423860
H       -2.2843280        0.9933330       -1.3249840
S       -4.4501680        2.3075740        0.4912160
O       -3.3655260        3.2382410        0.9030590
O       -4.6743880        2.2378280       -0.9802700
C       -5.9730780        2.9627730        1.1993680
H       -6.8045180        2.2976780        0.9274680
H       -5.8594000        3.0117830        2.2912690
H       -6.1352630        3.9681070        0.7850640
C       -0.7600480       -0.3984540       -0.5620050
H       -0.7734280       -0.9944400       -1.4770120
C        0.1845500       -0.6353440        0.4058750
H        0.1630350       -0.0680270        1.3382220
C        1.3041610       -1.5175290        0.2778150
C        1.8993510       -2.2449490        1.4247600
O        1.4834560       -1.7750490        2.6089470
O        2.6913470       -3.1618860        1.2997700
C        2.2542630       -2.1294650        3.7741560
H        2.4564460       -3.2117600        3.7650420
H        1.5925870       -1.9032140        4.6224830
C        3.5379130       -1.3219750        3.8440110
H        3.3115110       -0.2486270        3.7763580
H        4.0633490       -1.5311230        4.7897210
H        4.2071360       -1.5836780        3.0096920
O       -4.3188120        0.9393330        1.1322820
Ni        2.5649440        0.2070080        0.0056160
P        2.9878280        2.3824120       -0.2167080
C        1.3765450        3.1471670        0.2012370
H        1.4738990        4.2410910        0.2862180
H        0.6488020        2.9036770       -0.5878440
H        1.0418670        2.7124470        1.1514420
C        3.4735100        3.2685530       -1.7442230
H        2.8464200        2.9415560       -2.5868890
H        3.3294440        4.3495180       -1.5861910
H        4.5302180        3.0815400       -1.9784560
C        4.1613800        2.9975390        1.0402990
H        3.8472340        2.5899000        2.0101670
H        5.1716920        2.6310100        0.8016070
H        4.1644940        4.0986750        1.0667860
C       -3.4419030       -1.4482670       -0.3082010
C       -4.5013000       -1.9959560        0.6720180
C       -4.0666380       -1.0408020       -1.6535240
H       -2.7475080       -2.2890480       -0.4997950
C       -5.3032570       -3.1394090        0.0428970
H       -5.1726690       -1.1698020        0.9463790
H       -4.0056880       -2.3330680        1.5986430
C       -4.9006220       -2.1772550       -2.2567030
H       -4.6820600       -0.1420270       -1.4865660
H       -3.2736410       -0.7518720       -2.3629460
C       -5.9538130       -2.7001510       -1.2738200
H       -6.0700210       -3.4908270        0.7540980
H       -4.6343490       -3.9985170       -0.1517980
H       -5.3800210       -1.8318480       -3.1884370
H       -4.2293980       -3.0101410       -2.5382670
H       -6.5178700       -3.5351200       -1.7235380
H       -6.6853160       -1.8975100       -1.0647460
H       -2.3822760       -0.4829860        1.3863580
F        1.2133910       -2.3675090       -0.8205380
F        2.2522930        0.7638040        1.7469890
P        3.3907790       -0.5917740       -1.8617410
C        2.2302130       -0.8310360       -3.2561890
H        1.7664290        0.1367980       -3.5010580
H        2.7739460       -1.2104210       -4.1357980
H        1.4472660       -1.5425010       -2.9662930
C        4.7828750        0.3127160       -2.6384600
H        5.4925870        0.6446450       -1.8664490
H        5.2971080       -0.3637530       -3.3392180
H        4.4124970        1.1823450       -3.1952040
C        4.1589270       -2.2242680       -1.5373810
H        5.0361900       -2.0612270       -0.8921030
H        3.4595890       -2.8864890       -1.0147160
H        4.4866270       -2.6748360       -2.4877470
74
TS-SN2-A-trans-8.log
C       -2.0764680       -0.6483170       -0.3094620
C       -2.2567120       -2.0786740       -0.0567630
H       -2.6170030       -2.6320060       -0.9299640
H       -2.8413500       -2.3223480        0.8344170
S       -5.2956320       -1.1346100       -0.5961950
O       -5.2342980       -2.4199350       -1.3417930
O       -5.3558090       -1.2883080        0.8856100
C       -6.8457980       -0.3480610       -1.0767880
H       -6.9331230        0.6130150       -0.5510730
H       -6.8379560       -0.1928720       -2.1647070
H       -7.6701980       -1.0169740       -0.7911250
C       -0.7600140       -2.0984700        0.1761310
H       -0.4193180       -2.0149210        1.2082390
C        0.1365850       -1.9561130       -0.8476250
H       -0.2364280       -1.9279090       -1.8739350
F        2.1561550       -1.7074010       -2.0222840
F        0.3659390        0.3979620       -2.1277710
O       -4.2372300       -0.1487960       -1.0457080
Ni        1.4390550        0.4243690       -0.5963970
P        1.9701680        2.4094350       -1.4696600
P        2.2568210        0.7069310        1.4236610
C        3.1432190        3.6531190       -0.8091330
H        3.4570400        4.3138690       -1.6331480
H        2.6607210        4.2627610       -0.0328650
H        4.0302240        3.1556020       -0.3893810
C        0.5331310        3.4017920       -2.0031380
H        0.0287880        3.8200610       -1.1192310
H        0.8552220        4.2207760       -2.6655550
H       -0.1514750        2.7262900       -2.5316110
C        2.7906590        1.8645920       -3.0142380
H        3.7157500        1.3280350       -2.7523120
H        2.1074950        1.1750490       -3.5257340
H        3.0322420        2.7261380       -3.6566590
C        2.0277310        2.3880130        2.1259770
H        1.0296980        2.7693760        1.8686150
H        2.1255980        2.3357900        3.2211050
H        2.7891420        3.0740750        1.7381150
C        1.4516640       -0.3097810        2.7183390
H        1.5829510       -1.3799560        2.5263590
H        1.8881060       -0.0517300        3.6957810
H        0.3783560       -0.0735050        2.7292870
C        4.0524670        0.4119620        1.6041770
H        4.2972680       -0.6094820        1.2870870
H        4.5876940        1.1163660        0.9494420
H        4.3661910        0.5657840        2.6484000
H       -1.8122800       -0.3667830       -1.3289140
C       -1.9057200        0.4450230        0.6998470
C       -2.3248240        1.8130700        0.1216040
C       -2.5417140        0.1760610        2.0700650
H       -0.8066740        0.5167400        0.8326580
C       -2.0429210        2.9433200        1.1130050
H       -3.3962040        1.7723630       -0.1200060
H       -1.7825430        1.9824990       -0.8221240
C       -2.2913140        1.3342870        3.0444600
H       -3.6212860        0.0145380        1.9169630
H       -2.1388640       -0.7591460        2.4936750
C       -2.7269540        2.6828100        2.4598140
H       -2.3751900        3.9053280        0.6877000
H       -0.9524430        3.0271490        1.2698290
H       -2.8141660        1.1395450        3.9961140
H       -1.2130490        1.3823550        3.2835010
H       -2.5052610        3.4975070        3.1702660
H       -3.8228600        2.6783710        2.3120320
C        1.5512330       -1.6832710       -0.7587000
C        2.3715900       -2.4650430        0.2039820
O        3.6611520       -2.5285570       -0.1566590
O        1.9405250       -2.9877090        1.2169520
C        4.5405550       -3.3034080        0.6874020
H        4.4773470       -2.9240320        1.7199840
H        4.1911360       -4.3487460        0.6975880
C        5.9387370       -3.1802570        0.1261520
H        6.2759540       -2.1315020        0.1341810
H        6.6370800       -3.7732080        0.7374220
H        5.9810420       -3.5528770       -0.9095390
74
TS-SN2-A-trans-9.log
C       -2.6275830        0.4854930       -0.3550240
C       -1.9381470       -0.6262540        0.2943060
H       -1.7374160       -1.4677460       -0.3767120
H       -2.3906790       -0.9703110        1.2282800
S       -4.6751360       -2.0374280       -0.6180490
O       -3.6674970       -3.0076740       -1.1241200
O       -4.8489870       -2.0477710        0.8618820
C       -6.2586210       -2.5472650       -1.3126530
H       -7.0353610       -1.8479750       -0.9732030
H       -6.1807940       -2.5352120       -2.4087400
H       -6.4749270       -3.5640320       -0.9546570
C       -0.7717320        0.3195270        0.4815590
H       -0.7099020        0.8705680        1.4224660
C        0.1685670        0.5138270       -0.4990430
H        0.0710960        0.0011670       -1.4585340
C        1.3745120        1.2735690       -0.3657060
C        1.9524950        1.9551590       -1.5565230
O        2.9389420        2.7989270       -1.1996750
O        1.6155570        1.7710010       -2.7068030
C        3.6263050        3.4898770       -2.2579300
H        2.8993570        4.0882160       -2.8320350
H        4.0592330        2.7476410       -2.9490410
C        4.6922190        4.3555620       -1.6239520
H        5.4104770        3.7417600       -1.0573420
H        5.2430340        4.9023250       -2.4054450
H        4.2438410        5.0906520       -0.9366510
O       -4.4730590       -0.6419470       -1.1765990
Ni        2.4629860       -0.5644700       -0.1698870
P        2.7085880       -2.7825040       -0.1066900
C        1.0339140       -3.3725180       -0.5583580
H        1.0330350       -4.4608450       -0.7284770
H        0.3360340       -3.1274890        0.2568250
H        0.7329170       -2.8369470       -1.4673200
C        3.1277990       -3.8253780        1.3392080
H        2.5226830       -3.5252510        2.2076730
H        2.9071680       -4.8765000        1.0926160
H        4.1942680       -3.7343290        1.5860100
C        3.8133870       -3.3946020       -1.4265470
H        3.5369750       -2.8707560       -2.3512160
H        4.8555500       -3.1515230       -1.1677510
H        3.7083040       -4.4837360       -1.5525520
C       -3.3702180        1.5933750        0.3389590
C       -4.3752520        2.2851320       -0.6064160
C       -4.0311460        1.1638130        1.6602640
H       -2.6054000        2.3572150        0.5782650
C       -5.0832420        3.4521090        0.0887310
H       -5.1118090        1.5354700       -0.9294500
H       -3.8482850        2.6342650       -1.5110430
C       -4.7706440        2.3290810        2.3282990
H       -4.7181880        0.3299350        1.4438840
H       -3.2670230        0.7700490        2.3506060
C       -5.7733560        2.9921120        1.3778550
H       -5.8153460        3.9063390       -0.6004130
H       -4.3467680        4.2403700        0.3330520
H       -5.2803860        1.9715610        3.2391410
H       -4.0342730        3.0863570        2.6566660
H       -6.2695040        3.8429720        1.8753230
H       -6.5669450        2.2653110        1.1228780
H       -2.4231250        0.6215100       -1.4183880
F        1.3832310        2.1015610        0.7565860
F        2.0996580       -0.9639580       -1.9409700
P        3.3266320        0.0377920        1.7557230
C        2.1537450        0.3195750        3.1319430
H        1.5861550       -0.6072880        3.3070900
H        2.7036220        0.5920440        4.0466850
H        1.4578820        1.1234750        2.8615720
C        4.5888660       -1.0568740        2.5091990
H        5.1389350       -0.4906500        3.2772280
H        4.1093330       -1.9217820        2.9840700
H        5.2927960       -1.4036710        1.7385190
C        4.2700420        1.5973170        1.5572450
H        5.1000830        1.4061640        0.8598210
H        3.6294070        2.3801900        1.1382710
H        4.6771000        1.9106500        2.5316470
74
TS-SN2-A-trans.log
C        2.6879330       -0.6377200        0.4756530
C        1.9660310       -0.3950610        1.7180540
H        1.7698360        0.6638680        1.9167130
H        2.3594200       -0.9151120        2.5972670
C        0.8043250       -1.1373570        1.0742020
H        0.6491550       -2.1856760        1.3370050
C       -0.0002130       -0.5178710        0.1587160
H        0.2520210        0.4924640       -0.1543960
C       -1.2033650       -1.0658480       -0.4207800
C       -1.5510810       -0.7637880       -1.8444410
O       -1.1581240        0.4652240       -2.2204950
O       -2.1667270       -1.5183060       -2.5688930
C       -1.5740480        0.9116610       -3.5297830
H       -2.6753810        0.8925180       -3.5746510
H       -1.1981260        0.2007400       -4.2825900
C       -1.0254750        2.3029510       -3.7511620
H        0.0726400        2.3108380       -3.6652610
H       -1.2959190        2.6449010       -4.7625940
H       -1.4398080        3.0173940       -3.0235600
F       -1.2686580       -2.4414150       -0.2093610
Ni       -2.6599390       -0.0528360        0.5822030
P       -1.8908810        2.1122340        0.6349930
P       -4.1568740       -1.7217590        0.4863330
C       -3.2203590        3.0405790       -0.2187310
H       -3.0809670        4.1278600       -0.1106330
H       -3.2173620        2.7736940       -1.2867190
H       -4.1731780        2.7268140        0.2280280
C       -0.3522840        2.8505880       -0.0396950
H       -0.1734490        2.4955820       -1.0616610
H       -0.4691140        3.9464220       -0.0573340
H        0.5276160        2.6094350        0.5754000
C       -1.9211070        2.7273040        2.3588580
H       -1.8319330        3.8248490        2.3886880
H       -2.8683700        2.4037200        2.8098340
H       -1.0822680        2.2771100        2.9122820
C       -4.7502770       -2.1468590        2.1632030
H       -4.9776240       -1.2042480        2.6792100
H       -5.6457680       -2.7866280        2.1161760
H       -3.9505830       -2.6731380        2.7071160
C       -3.9333910       -3.3385040       -0.3395610
H       -3.5378070       -3.1706480       -1.3505600
H       -3.2118240       -3.9435650        0.2262480
H       -4.9013680       -3.8627810       -0.3860800
C       -5.6119350       -0.9967300       -0.3555630
H       -5.3515540       -0.7973820       -1.4066850
H       -6.4785920       -1.6753070       -0.3126910
H       -5.8403390       -0.0470100        0.1465660
C        3.5753580       -1.8088460        0.1864040
C        4.2959180       -1.6201160       -1.1619830
C        4.5747780       -2.1073490        1.3256520
H        2.9119540       -2.6904220        0.0953870
C        5.2112330       -2.8027330       -1.4913840
H        4.8812630       -0.6881380       -1.0990300
H        3.5476230       -1.4764650       -1.9598520
C        5.4851510       -3.2891770        0.9727410
H        5.1757260       -1.1991390        1.4937230
H        4.0331550       -2.3184990        2.2612000
C        6.2100490       -3.0709920       -0.3600090
H        5.7425210       -2.6116870       -2.4390370
H        4.5947410       -3.7069420       -1.6509800
H        6.2129140       -3.4501670        1.7860490
H        4.8760610       -4.2098100        0.9066740
H        6.8395540       -3.9442580       -0.6016790
H        6.8907290       -2.2047340       -0.2645120
O        4.3713570        1.0047880        0.7058020
S        3.6558190        2.2908050        0.3404710
C        4.9781350        3.4940730        0.1343820
H        5.5272630        3.5727650        1.0828120
H        5.6420300        3.1506740       -0.6709790
H        4.5216300        4.4591760       -0.1273320
O        2.9598210        2.1965190       -0.9761430
O        2.7978100        2.8032140        1.4486500
H        2.4608560        0.0286080       -0.3556550
F       -4.0303640        0.7448580        1.5792470
74
TS-SN2-B-cis-2.log
C        2.5231170       -1.5289780       -1.0512990
C        1.3517040       -2.2701420       -0.4452390
C        3.1650470       -1.4252480        0.2630240
H        3.0992110       -2.1410010       -1.7550980
H        2.2736980       -0.5649130       -1.5058310
H        1.4152780       -3.3599010       -0.3896710
O        5.2539760       -1.1011260       -0.3546240
S        5.6370730        0.1447540       -1.1379370
O        4.6146150        0.5305970       -2.1464460
O        6.0898980        1.2576750       -0.2593500
C        7.0903780       -0.3851050       -2.0639910
H        7.4411980        0.4690640       -2.6605480
H        7.8654750       -0.6998000       -1.3515940
H        6.8046100       -1.2201530       -2.7184660
C        0.2667140       -1.6183080        0.1028090
H        0.2659690       -0.5244180        0.0936330
C       -0.8395010       -2.1985330        0.7239980
C       -1.9272790       -1.4699290        1.2558040
O       -2.0718700       -0.2190760        1.1414780
O       -2.8458260       -2.1964640        1.9085180
C       -3.9922600       -1.5019090        2.4407400
H       -3.6598980       -0.8405080        3.2580600
H       -4.4288450       -0.8648420        1.6562870
C       -4.9735600       -2.5431990        2.9290430
H       -4.5192290       -3.1819350        3.7030420
H       -5.8550060       -2.0458210        3.3634990
H       -5.3111520       -3.1853990        2.0999590
F       -0.9016580       -3.5614880        0.8006410
Ni       -1.8370400        0.7735930       -0.6023570
F       -0.3759080        1.8809830       -0.2601340
P       -3.4747200        2.3493330       -0.1416590
P       -2.8893130       -0.7435550       -2.0350590
C       -5.2390220        1.8769280       -0.0714290
H       -5.8551620        2.7229420        0.2732720
H       -5.5735680        1.5666810       -1.0727950
H       -5.3594550        1.0311730        0.6221770
C       -3.4100290        3.8167450       -1.2298980
H       -4.0781260        4.6138730       -0.8664810
H       -2.3719610        4.1826190       -1.2519310
H       -3.7030260        3.5252800       -2.2504350
C       -3.0626220        2.9709500        1.5267480
H       -3.1964640        2.1507020        2.2476560
H       -1.9990390        3.2525380        1.5162400
H       -3.6857760        3.8325400        1.8137940
C       -4.2468020       -1.7083460       -1.2723110
H       -4.9721620       -1.0186660       -0.8170180
H       -4.7526380       -2.3242550       -2.0327470
H       -3.8378640       -2.3646750       -0.4906360
C       -1.8304710       -2.0158940       -2.8208440
H       -1.4431020       -2.6915680       -2.0441210
H       -2.4053550       -2.5952030       -3.5611550
H       -0.9788030       -1.5253590       -3.3164680
C       -3.6823560        0.1270420       -3.4373680
H       -2.9156040        0.6943820       -3.9874050
H       -4.1747400       -0.5842520       -4.1192990
H       -4.4278130        0.8345850       -3.0433830
H        3.5870770       -2.3500510        0.6605440
C        2.9480840       -0.3230660        1.2659180
C        4.0977620       -0.2166550        2.2906950
C        2.6193920        1.0571340        0.6704810
H        2.0668480       -0.6484290        1.8517560
C        3.7462330        0.7848870        3.3976390
H        5.0043990        0.1077250        1.7607230
H        4.3079870       -1.2105380        2.7220110
C        2.2793790        2.0624330        1.7766320
H        3.4880880        1.4071410        0.0929400
H        1.7674230        1.0015020       -0.0208840
C        3.3986730        2.1625890        2.8188020
H        4.5878720        0.8687310        4.1065050
H        2.8824340        0.4065710        3.9759490
H        2.0756630        3.0500180        1.3293500
H        1.3393120        1.7468660        2.2665370
H        3.1140440        2.8579670        3.6274100
H        4.2989120        2.5867850        2.3374700
74
TS-SN2-B-cis-3.log
C        2.9369110        1.8080150        0.8787480
C        1.7491680        2.6363300        0.4439650
C        3.2655940        1.4050150       -0.4995190
H        3.7324280        2.4118840        1.3313400
H        2.6920780        0.9657290        1.5348510
H        1.9217910        3.6953250        0.2327270
O        5.3327930        0.9340560       -0.3028320
S        5.7020240       -0.3435790        0.4498450
O        5.0153840       -0.4469160        1.7649730
O        5.5997050       -1.5533450       -0.4057930
C        7.4521120       -0.1060520        0.8013890
H        7.8078440       -0.9936160        1.3439340
H        7.9888310        0.0032020       -0.1510390
H        7.5678360        0.7954210        1.4185370
C        0.5149340        2.0804710        0.2010570
H        0.4220650        1.0052540        0.3437750
C       -0.6555540        2.7026090       -0.2438840
C       -1.7894710        2.0005360       -0.6942520
O       -1.8656540        0.7413610       -0.8084330
O       -2.8386920        2.7629970       -1.0514390
C       -4.0119370        2.0888270       -1.5412660
H       -3.7693740        1.5827140       -2.4909420
H       -4.3120500        1.3127220       -0.8207410
C       -5.0953520        3.1279070       -1.7244840
H       -4.7818040        3.9032080       -2.4416160
H       -6.0091790        2.6482560       -2.1091670
H       -5.3360660        3.6162900       -0.7666270
F       -0.6725360        4.0690100       -0.3417720
Ni       -1.4908140       -0.8489650        0.3669970
F       -0.3686200       -2.1639270        1.0599200
P       -3.1909010       -2.1236530       -0.5668920
P       -2.3515580        0.0027340        2.3404770
C       -4.9179310       -1.7831790       -0.0668100
H       -5.6105090       -2.4695390       -0.5798730
H       -5.0173190       -1.9119750        1.0210580
H       -5.1753320       -0.7460130       -0.3275600
C       -2.9312080       -3.8972720       -0.2083070
H       -3.6745140       -4.5298460       -0.7190180
H       -1.9167430       -4.1708220       -0.5352750
H       -2.9986150       -4.0514760        0.8796410
C       -3.2067540       -1.9965370       -2.3922290
H       -3.3542570       -0.9415150       -2.6678420
H       -2.2315810       -2.3265360       -2.7815250
H       -4.0070800       -2.6144310       -2.8297370
C       -3.7297770        1.1991700        2.2172170
H       -4.5773610        0.7178180        1.7069220
H       -4.0466280        1.5352770        3.2175020
H       -3.4077980        2.0699550        1.6265890
C       -1.0512780        0.8610240        3.3023070
H       -0.7511470        1.7723210        2.7641760
H       -1.4063850        1.1249600        4.3113510
H       -0.1791790        0.1929310        3.3753600
C       -2.9531120       -1.3159110        3.4553520
H       -2.1381590       -2.0396600        3.6088130
H       -3.2703970       -0.9026650        4.4259400
H       -3.7997070       -1.8359300        2.9823150
H        3.6360970        2.2017490       -1.1470140
C        2.7616210        0.1779630       -1.2162900
C        2.2406530       -0.9565200       -0.3190690
C        1.7749580        0.4917600       -2.3677690
H        3.6755210       -0.1977890       -1.7079110
C        1.9019000       -2.2068640       -1.1380970
H        1.3300300       -0.6550650        0.2215490
H        2.9960920       -1.1965170        0.4419380
C        1.4673460       -0.7715660       -3.1800330
H        0.8336310        0.8835680       -1.9539830
H        2.1941590        1.2793950       -3.0162000
C        0.9323170       -1.8926560       -2.2823330
H        1.4560040       -2.9576140       -0.4685120
H        2.8341160       -2.6329220       -1.5518080
H        0.7405360       -0.5337100       -3.9755290
H        2.3890060       -1.1178930       -3.6832030
H        0.7289030       -2.7994690       -2.8774580
H       -0.0372300       -1.5802950       -1.8522910
74
TS-SN2-B-cis-4.log
C        3.2203750        0.4969240       -2.0987050
C        1.8243630        0.4971740       -2.6757550
C        2.7715780       -0.4220390       -1.0385050
H        3.9766330        0.0464480       -2.7528590
H        3.5657760        1.4685770       -1.7304170
H        1.5431360       -0.3275400       -3.3355420
O        4.6925540       -1.2517380       -0.4046590
S        5.7313470       -0.3539480        0.2517520
O        5.7791350        1.0063200       -0.3468150
O        5.6480540       -0.3735320        1.7372580
C        7.2891600       -1.1538250       -0.1752280
H        8.1038500       -0.5668820        0.2722680
H        7.2831220       -2.1745790        0.2313350
H        7.3850460       -1.1735630       -1.2695870
C        0.8549250        1.3610400       -2.2069680
H        1.1562270        2.1746870       -1.5423800
C       -0.5237970        1.2357180       -2.3577350
C       -1.4919480        1.9222900       -1.5890770
O       -2.6782640        1.5044950       -1.4223520
O       -1.0692150        3.0323920       -0.9736520
C       -1.8256310        3.4623020        0.1843120
H       -2.7866200        3.8836840       -0.1515160
H       -2.0272220        2.5761530        0.8038200
C       -0.9908190        4.4871700        0.9174490
H       -0.7629740        5.3506720        0.2721710
H       -1.5427190        4.8504740        1.7989140
H       -0.0422720        4.0452620        1.2609430
F       -1.0001740        0.1694510       -3.0777340
Ni       -2.5477860       -0.1982690       -0.3315420
P       -4.5720440       -0.1179650        0.7796570
C       -5.0730140        1.6124410        1.0963480
H       -6.0158600        1.6503610        1.6649820
H       -4.2776300        2.1152540        1.6666410
H       -5.1974000        2.1299760        0.1336490
C       -4.4409020       -0.8818010        2.4351280
H       -5.3313830       -0.6615640        3.0449640
H       -4.3320820       -1.9711080        2.3249920
H       -3.5406270       -0.4826750        2.9262030
C       -6.0272030       -0.8960490       -0.0069760
H       -6.2096970       -0.4117240       -0.9788650
H       -5.8197380       -1.9631540       -0.1785450
H       -6.9200970       -0.7910520        0.6299490
H        2.6067300       -1.4524420       -1.3583360
C        2.1162720       -0.0518280        0.2669490
C        2.2005120       -1.1893150        1.3088370
C        2.5610690        1.2867760        0.8842630
H        1.0374660        0.0377980        0.0333580
C        1.3705140       -0.8483710        2.5526680
H        3.2550950       -1.3375020        1.5810130
H        1.8431750       -2.1304240        0.8562570
C        1.7419130        1.6122220        2.1395210
H        3.6305370        1.2238390        1.1340920
H        2.4565770        2.1046830        0.1550640
C        1.8183860        0.4813920        3.1724790
H        1.4482940       -1.6660550        3.2897070
H        0.3087350       -0.7595830        2.2661940
H        2.0918280        2.5624080        2.5778720
H        0.6868680        1.7580930        1.8493080
H        1.1974280        0.7234440        4.0524870
H        2.8592560        0.3864820        3.5328210
P       -1.9476580       -2.4431140       -0.4120870
C       -3.2106310       -3.5710860       -1.1047070
H       -2.8099970       -4.5922250       -1.2072290
H       -4.0842110       -3.5872700       -0.4352630
H       -3.5274610       -3.1983410       -2.0909990
C       -0.4694870       -2.6748960       -1.4665630
H       -0.6881000       -2.3004700       -2.4769190
H        0.3549160       -2.0801100       -1.0484510
H       -0.1751940       -3.7355550       -1.5107290
C       -1.4923370       -3.1887250        1.1931910
H       -2.3581860       -3.1538080        1.8708420
H       -1.1743380       -4.2343630        1.0555510
H       -0.6718280       -2.6103800        1.6406620
F       -1.3754920        0.3968160        1.0309960
74
TS-SN2-B-cis-5.log
C       -3.1144060       -1.5608230        1.0959340
C       -1.6362700       -1.8571700        1.0957450
C       -3.0189890       -0.9970940       -0.2595250
H       -3.7503150       -2.4532110        1.1363630
H       -3.4330450       -0.8406290        1.8573990
H       -1.3047180       -2.7850520        0.6236380
O       -5.1245360       -0.9601650       -0.8937310
S       -6.1877650       -1.1355890        0.1834790
O       -6.2706310       -2.5353320        0.6754180
O       -6.0974580       -0.1054800        1.2526870
C       -7.7221170       -0.8153190       -0.7049080
H       -8.5524950       -0.9306700        0.0063650
H       -7.6948680        0.2094810       -1.1002480
H       -7.8132400       -1.5436100       -1.5225910
C       -0.6992750       -0.9725550        1.5922270
H       -1.0403420       -0.0495010        2.0697620
C        0.6848960       -1.1232210        1.5123940
C        1.6764960       -0.2261130        1.9613170
O        2.9133230       -0.3880480        1.7557300
O        1.2135190        0.8508050        2.6174870
C        2.1606070        1.8627280        3.0280650
H        2.7637860        1.4619490        3.8605680
H        2.8394760        2.0895210        2.1929060
C        1.3650450        3.0771210        3.4512100
H        0.6732130        2.8346470        4.2737420
H        2.0506660        3.8669600        3.7968910
H        0.7787990        3.4733830        2.6064660
F        1.1590790       -2.2223120        0.8484300
Ni        3.7920970        0.3729440        0.1097940
F        4.0378810        2.2076590        0.4001110
P        2.0308240        0.8074980       -1.3665200
P        4.7657940       -1.5927390       -0.6526860
C        0.8955940       -0.4666200       -2.0247560
H        0.0996060       -0.0037610       -2.6291550
H        1.4722750       -1.1606300       -2.6556250
H        0.4503210       -1.0345330       -1.1967990
C        2.7373140        1.6252390       -2.8428260
H        1.9458040        2.0252250       -3.4964480
H        3.3844020        2.4445090       -2.4944620
H        3.3516450        0.9034940       -3.4023730
C        0.9904800        2.1018030       -0.5976440
H        0.4027650        1.6696770        0.2234520
H        1.6856650        2.8470540       -0.1856520
H        0.3190300        2.5665690       -1.3336980
C        3.7069200       -3.0754740       -0.5200640
H        2.7893410       -2.9163600       -1.1042850
H        4.2397700       -3.9636050       -0.8952500
H        3.4238740       -3.2182820        0.5315750
C        6.3098000       -2.0555750        0.2171740
H        6.0881260       -2.1828060        1.2882850
H        6.7255930       -2.9921750       -0.1877740
H        7.0460720       -1.2447800        0.1042900
C        5.2309360       -1.5222350       -2.4226820
H        5.8970290       -0.6618930       -2.5905530
H        5.7399340       -2.4487950       -2.7328750
H        4.3205230       -1.3866720       -3.0264940
H       -2.8977930       -1.7292480       -1.0607790
C       -2.6735680        0.4251360       -0.6165290
C       -3.0348720        0.7463750       -2.0825950
C       -3.2475050        1.4723240        0.3529650
H       -1.5713730        0.4847780       -0.5617290
C       -2.6276710        2.1721830       -2.4657610
H       -4.1201810        0.6210950       -2.2062610
H       -2.5464210        0.0139210       -2.7487350
C       -2.8575580        2.8977220       -0.0557080
H       -4.3421730        1.3536850        0.3803500
H       -2.8881900        1.2737360        1.3757410
C       -3.2391290        3.2019870       -1.5086970
H       -2.9361560        2.3806630       -3.5043540
H       -1.5269380        2.2619050       -2.4411360
H       -3.3332990        3.6227260        0.6265330
H       -1.7662960        3.0243350        0.0631240
H       -2.9198910        4.2217220       -1.7845720
H       -4.3404540        3.1759200       -1.6070190
74
TS-SN2-B-cis-6.log
C       -3.3985420        0.0392380       -1.9145900
C       -1.9896360        0.2286240       -2.4191300
C       -3.0444090        0.7264800       -0.6569790
H       -4.1693160        0.5738660       -2.4818970
H       -3.6943050       -1.0074740       -1.7785730
H       -1.7259650        1.1862770       -2.8748240
O       -4.9944220        1.1333770        0.2373490
S       -6.1790840        0.3340070       -0.2920880
O       -6.6223800        0.7990570       -1.6315940
O       -5.9785180       -1.1354890       -0.1795200
C       -7.4991900        0.7576400        0.8586800
H       -8.4056040        0.2218460        0.5421550
H       -7.2019890        0.4452010        1.8692790
H       -7.6626070        1.8435240        0.8215230
C       -1.0048070       -0.6874830       -2.1051470
H       -1.3069870       -1.6359570       -1.6538110
C        0.3734110       -0.5062150       -2.1566400
C        1.3260430       -1.3409190       -1.5328260
O        2.5087150       -0.9795720       -1.2668020
O        0.8914070       -2.5679070       -1.2148690
C        1.6754040       -3.3387620       -0.2795060
H        2.6333360       -3.6123910       -0.7511240
H        1.8833210       -2.7099130        0.5989090
C        0.8633230       -4.5582680        0.0935540
H        0.6262460       -5.1647310       -0.7951450
H        1.4350070       -5.1834690        0.7975210
H       -0.0806750       -4.2633930        0.5791840
F        0.8495600        0.7023710       -2.5929070
Ni        2.7913570       -0.0440710        0.4946810
F        1.2513100       -0.6411940        1.3916310
P        2.2696630        2.1923570        0.1148480
P        5.1120320       -0.0753610        0.2246890
C        2.9731020        2.9035510       -1.4155230
H        2.6182140        3.9356900       -1.5654110
H        4.0709360        2.9024720       -1.3406400
H        2.6701220        2.2776710       -2.2665960
C        2.8535420        3.2920560        1.4574140
H        2.5658350        4.3368460        1.2580050
H        2.4030380        2.9635350        2.4069130
H        3.9476100        3.2219090        1.5439770
C        0.4726960        2.5163150        0.0397080
H        0.0304950        1.9383380       -0.7815690
H        0.0273390        2.1919120        0.9896890
H        0.2766440        3.5896000       -0.1126070
C        5.5530680       -0.0710820       -1.5502860
H        5.1940900        0.8626500       -2.0084590
H        6.6426090       -0.1571990       -1.6868980
H        5.0417690       -0.9150330       -2.0352540
C        5.8755270       -1.6071360        0.8790440
H        5.3687740       -2.4747560        0.4287230
H        6.9514610       -1.6444680        0.6444700
H        5.7341900       -1.6448730        1.9703380
C        6.1036100        1.2793280        0.9520770
H        5.9056500        1.3399520        2.0330800
H        7.1783300        1.1040180        0.7847640
H        5.8143840        2.2315380        0.4827330
H       -2.9584540        1.8125800       -0.7363960
C       -2.3783800        0.1225240        0.5518320
C       -2.4935830        1.0277590        1.7956450
C       -2.8015580       -1.3175690        0.8860710
H       -1.2985130        0.0987900        0.3133810
C       -1.6526640        0.4715410        2.9499570
H       -3.5523330        1.0896480        2.0875040
H       -2.1721130        2.0517000        1.5398630
C       -1.9805640       -1.8685920        2.0592600
H       -3.8800840       -1.3197920        1.1104640
H       -2.6704390       -1.9715770        0.0097400
C       -2.0723690       -0.9635640        3.2940920
H       -1.7459940        1.1251270        3.8342570
H       -0.5885470        0.4652970        2.6543490
H       -2.3136700       -2.8918990        2.3035110
H       -0.9216460       -1.9353060        1.7522350
H       -1.4447940       -1.3630040        4.1096500
H       -3.1138500       -0.9589190        3.6669940
74
TS-SN2-B-cis-7.log
C       -2.6483900       -1.5961170        0.3498540
C       -1.5184240       -2.1599150       -0.4799240
C       -3.2542620       -0.9752470       -0.8362380
H       -3.2875390       -2.3670000        0.7960270
H       -2.3341140       -0.8792270        1.1165310
H       -1.6591150       -3.1487130       -0.9237160
O       -5.3124200       -0.5375730       -0.2093430
S       -5.6309410       -0.7050940        1.2710140
O       -5.6581940       -2.1322470        1.6864300
O       -4.8096620        0.1797100        2.1387220
C       -7.3270210       -0.1088850        1.3913290
H       -7.6418330       -0.2014000        2.4406660
H       -7.3569010        0.9422640        1.0729910
H       -7.9634350       -0.7275560        0.7436700
C       -0.3637570       -1.4465610       -0.7282130
H       -0.2873530       -0.4340800       -0.3189540
C        0.7359530       -1.8663520       -1.4772420
C        1.9253910       -1.1232110       -1.6420660
O        2.1427310        0.0160290       -1.1370350
O        2.8706720       -1.7152280       -2.3884720
C        4.1320990       -1.0314460       -2.5277000
H        3.9746480       -0.0992240       -3.0947710
H        4.5046050       -0.7522830       -1.5301070
C        5.0841840       -1.9647250       -3.2407560
H        4.6944680       -2.2448260       -4.2323180
H        6.0569110       -1.4668040       -3.3784440
H        5.2447460       -2.8846740       -2.6561080
F        0.7104070       -3.1206180       -2.0209820
Ni        1.8731170        0.4966090        0.8022230
F        0.2598850        1.4375320        0.8395620
P        3.3280130        2.3128270        0.7236870
P        3.1013650       -1.2481590        1.7612170
C        4.7971750        2.1262690       -0.3484470
H        5.3246330        3.0879790       -0.4529920
H        5.4797220        1.3800590        0.0830010
H        4.4659520        1.7759490       -1.3367260
C        3.9590560        2.9867070        2.3018970
H        4.5325130        3.9123850        2.1335700
H        3.1062630        3.1981760        2.9654690
H        4.6049500        2.2379550        2.7858320
C        2.3724430        3.6767520       -0.0333530
H        2.0269970        3.3468150       -1.0251220
H        1.4888580        3.8696130        0.5918420
H        2.9770720        4.5920950       -0.1333140
C        4.9195190       -1.0501670        1.6899620
H        5.1996780       -0.1020800        2.1729570
H        5.4188120       -1.8859460        2.2052360
H        5.2428120       -1.0248210        0.6388320
C        2.8100420       -2.9262380        1.0828120
H        3.0842530       -2.9526180        0.0178840
H        3.4107310       -3.6684220        1.6327930
H        1.7421340       -3.1751950        1.1738910
C        2.7407730       -1.4137210        3.5492380
H        1.6694340       -1.6312410        3.6804990
H        3.3401000       -2.2197780        4.0017420
H        2.9690130       -0.4590420        4.0482690
H       -3.7327440       -1.6637770       -1.5351070
C       -2.9365300        0.4017570       -1.3575740
C       -3.9277710        0.8615350       -2.4440790
C       -2.7783870        1.4652630       -0.2562590
H       -1.9593380        0.3111420       -1.8666160
C       -3.5109460        2.2141270       -3.0330000
H       -4.9279860        0.9385510       -1.9916470
H       -3.9889290        0.0981630       -3.2391740
C       -2.3849020        2.8217680       -0.8507380
H       -3.7261160        1.5304360        0.3001350
H       -2.0002490        1.1605460        0.4572780
C       -3.3622180        3.2786800       -1.9390490
H       -4.2474060        2.5382440       -3.7881460
H       -2.5454200        2.1016780       -3.5609740
H       -2.3226770        3.5759320       -0.0473110
H       -1.3671530        2.7387390       -1.2753120
H       -3.0341970        4.2371730       -2.3772040
H       -4.3514880        3.4618700       -1.4794520
74
TS-SN2-B-cis-8.log
C        2.7541610       -0.2151570       -1.8108290
C        1.3660750       -0.3111950       -1.2207390
C        3.3175180       -0.2922870       -0.4606910
H        3.0226030       -1.0776260       -2.4335340
H        2.9470690        0.7253190       -2.3411460
H        0.9632590       -1.3076200       -1.0243340
H        3.3108920       -1.2856950       -0.0075210
O        7.1947540       -1.5971790        0.4044630
S        6.0397760       -1.9163530       -0.4724880
O        5.0296630       -2.8313240        0.1272800
O        5.4016830       -0.6677830       -1.0657430
C        6.7165430       -2.7760600       -1.9042380
H        5.8929270       -3.0216370       -2.5889190
H        7.4442990       -2.1158830       -2.3963570
H        7.2089270       -3.6930040       -1.5503050
C        0.6329640        0.8078660       -0.8735070
H        1.0584430        1.7988580       -1.0607390
C       -0.6178060        0.8269660       -0.2709920
C       -1.4376550        1.9299940        0.0677520
O       -2.5937070        1.8132330        0.5539090
O       -0.8995400        3.1332040       -0.1583040
C       -1.6963840        4.3060900        0.1209950
H       -2.1691790        4.1957100        1.1086880
H       -0.9613860        5.1216040        0.1730610
C       -2.7295700        4.5637050       -0.9594290
H       -3.4889550        3.7689110       -0.9724750
H       -3.2340110        5.5237130       -0.7635610
H       -2.2530820        4.6186330       -1.9512320
F       -1.2176330       -0.3977940        0.0025630
Ni       -3.4950270       -0.0196600        0.5920260
P       -3.9576420       -0.3138070       -1.6657920
C       -3.4386460        1.0729390       -2.7423270
H       -2.3530330        1.2266960       -2.6455330
H       -3.6875840        0.8627240       -3.7948510
H       -3.9549700        1.9890520       -2.4198450
C       -5.7580980       -0.4653240       -1.9446760
H       -6.2532630        0.3824760       -1.4478950
H       -6.0000390       -0.4675390       -3.0192780
H       -6.1184500       -1.3964280       -1.4834640
C       -3.2064900       -1.7960600       -2.4296770
H       -3.5765570       -2.6955590       -1.9149470
H       -3.4523560       -1.8595300       -3.5016640
H       -2.1144990       -1.7404020       -2.3028310
C        3.5871120        0.8656610        0.4659400
C        4.4702090        0.4585910        1.6638430
C        4.1476680        2.1145990       -0.2361080
H        2.6088910        1.1423720        0.9000130
C        4.6389970        1.6222040        2.6465970
H        5.4571920        0.1436090        1.2952840
H        4.0273690       -0.4162730        2.1692220
C        4.3460160        3.2706460        0.7517030
H        5.1078670        1.8376620       -0.7020620
H        3.4729900        2.4334900       -1.0468010
C        5.2142740        2.8589730        1.9460770
H        5.2914290        1.3149770        3.4816450
H        3.6582330        1.8788890        3.0889510
H        4.7918510        4.1352420        0.2310520
H        3.3573970        3.6014070        1.1215200
H        5.3103350        3.6967900        2.6578090
H        6.2347330        2.6272070        1.5883600
P       -3.7081850       -2.1533520        1.4774690
C       -5.3297320       -2.8486570        1.0012200
H       -5.3054010       -3.1477900       -0.0570820
H       -5.6020560       -3.7158160        1.6231740
H       -6.0610420       -2.0371520        1.1279290
C       -2.4752630       -3.4657030        1.1570280
H       -2.7420910       -4.4015540        1.6741140
H       -2.4178960       -3.6487550        0.0730700
H       -1.4893770       -3.1214800        1.5060790
C       -3.8054660       -1.9992190        3.2988430
H       -4.5468010       -1.2147790        3.5138170
H       -4.1032600       -2.9459500        3.7771310
H       -2.8275090       -1.6766820        3.6886170
F       -5.1694260        0.4209850        1.3242390
74
TS-SN2-B-cis.log
C        3.2571950        1.1846840       -1.3924840
C        1.7807990        1.1816460       -1.6995740
C        3.1579110       -0.1766360       -0.8416660
H        3.9037170        1.2346260       -2.2766470
H        3.5666300        1.9397170       -0.6612290
H        1.4515440        0.7079030       -2.6273160
O        5.2582850       -0.8009320       -0.7640770
S        6.3192010        0.2871710       -0.8782250
O        6.4488900        0.8092600       -2.2631670
O        6.1840320        1.3339030        0.1700100
C        7.8471250       -0.5981840       -0.5211730
H        8.6762020        0.1204380       -0.5917840
H        7.7859120       -1.0152240        0.4935030
H        7.9699510       -1.3997350       -1.2626060
C        0.8452730        1.6580700       -0.8020980
H        1.1926380        2.1418760        0.1159730
C       -0.5368070        1.5519800       -0.9029100
C       -1.5212030        1.9414430        0.0332770
O       -2.7344490        1.6126830       -0.0620990
O       -1.0832920        2.6731860        1.0655070
C       -2.0033730        2.9443310        2.1462520
H       -2.5918330        2.0378370        2.3550060
H       -1.3544040        3.1483970        3.0097780
C       -2.9004770        4.1283280        1.8413890
H       -3.5589190        3.9106560        0.9874910
H       -3.5285460        4.3513260        2.7191830
H       -2.3008210        5.0230020        1.6093540
F       -1.0567770        0.8531910       -1.9812040
Ni       -3.1856130       -0.1035730       -1.0601030
F       -3.4328360       -1.1564290       -2.5762940
P       -5.2848780       -0.3216140       -0.0850700
P       -1.8627640       -1.6348750        0.0862790
C       -5.3733800       -0.4775280        1.7354830
H       -6.4188950       -0.5524390        2.0752870
H       -4.8226170       -1.3761550        2.0510710
H       -4.9018040        0.4059100        2.1928040
C       -6.1462030       -1.7890950       -0.7529970
H       -7.2086580       -1.8086320       -0.4632550
H       -6.0476090       -1.7631050       -1.8482110
H       -5.6460940       -2.6966680       -0.3833270
C       -6.3813310        1.0906660       -0.4795340
H       -5.9470570        2.0090290       -0.0552350
H       -6.4376190        1.2018430       -1.5736360
H       -7.3933060        0.9377970       -0.0711550
C       -1.2275990       -1.2096700        1.7486820
H       -2.0796890       -0.9467060        2.3942570
H       -0.6795550       -2.0547100        2.1934220
H       -0.5594090       -0.3392200        1.6738970
C       -0.4058110       -2.0832040       -0.9263030
H        0.2466790       -1.2091560       -1.0545110
H        0.1602680       -2.9120020       -0.4737200
H       -0.7823370       -2.3811080       -1.9168350
C       -2.7530630       -3.2189630        0.2937940
H       -3.1976320       -3.4766320       -0.6791770
H       -2.0729830       -4.0208530        0.6220610
H       -3.5586770       -3.0956960        1.0325180
H        3.0522530       -0.9703010       -1.5844670
C        2.7795580       -0.5541320        0.5670510
C        3.1423570       -2.0206610        0.8827310
C        3.3060670        0.4023560        1.6490000
H        1.6755790       -0.5122880        0.5974960
C        2.6672160       -2.4265650        2.2811500
H        4.2338160       -2.1314050        0.8085230
H        2.6974740       -2.6808410        0.1181420
C        2.8383220       -0.0252650        3.0451640
H        4.4055080        0.4258670        1.5870830
H        2.9626290        1.4293000        1.4453370
C        3.2160080       -1.4783440        3.3533280
H        2.9722590       -3.4657320        2.4919840
H        1.5629920       -2.4084750        2.3143680
H        3.2616350        0.6529160        3.8055570
H        1.7386370        0.0799980        3.1063110
H        2.8459720       -1.7693970        4.3514520
H        4.3180110       -1.5665090        3.3843100
74
TS-SN2-B-cis-phenethyl-10.log
C       -3.0812120       -2.2795480       -1.4095980
C       -1.7108390       -1.6419400       -1.3864160
C       -3.5967460       -1.2569470       -0.4923200
H       -3.5627320       -2.2543640       -2.3956270
H       -3.0959640       -3.2946920       -0.9894840
H       -1.5362240       -0.7939190       -2.0527390
H       -3.7659100       -0.2690470       -0.9254530
O       -6.7532330       -0.1920860        1.0089030
S       -6.5357530       -0.4256460       -0.4445870
O       -6.0679220        0.7543580       -1.2147600
O       -5.6680120       -1.6583010       -0.7048620
C       -8.1318720       -0.8984710       -1.1288300
H       -8.0060180       -1.1030180       -2.2008910
H       -8.4885370       -1.7931710       -0.6002470
H       -8.8241650       -0.0585250       -0.9741170
C       -0.7131190       -2.0580890       -0.5279040
H       -0.9076380       -2.9093380        0.1320630
C        0.5614730       -1.5151270       -0.3898920
C        1.6194270       -1.9363450        0.4426530
O        2.7551880       -1.3893630        0.4662950
O        1.3487610       -2.9793090        1.2407080
C        2.4154270       -3.4986420        2.0635320
H        2.9451860       -2.6613960        2.5425740
H        1.8987850       -4.0783540        2.8415270
C        3.3693730       -4.3716730        1.2696280
H        3.8925420       -3.7825720        0.5014760
H        4.1224450       -4.8068650        1.9464840
H        2.8282260       -5.1958750        0.7779980
F        0.8838810       -0.4031320       -1.1623780
Ni        3.2029960        0.1954190       -0.7069470
F        3.3180910        1.0605620       -2.3608180
P        5.5171070        0.1102160       -0.5194430
P        2.4597430        1.8866610        0.6884700
C        6.3733560       -0.3637440        1.0251490
H        7.4668210       -0.3743600        0.8882070
H        6.1109100        0.3531940        1.8185830
H        6.0315700       -1.3652220        1.3296610
C        6.2314570        1.7138880       -1.0297300
H        7.2931010        1.6212680       -1.3081470
H        5.6335200        2.0568450       -1.8870720
H        6.1289490        2.4401030       -0.2100210
C        6.1159860       -1.0722150       -1.7839740
H        5.7817800       -2.0867640       -1.5162630
H        5.6533110       -0.7920580       -2.7428730
H        7.2137850       -1.0539330       -1.8762530
C        1.3368140        1.3276950        2.0208250
H        1.9322790        0.7756410        2.7643440
H        0.8358770        2.1790420        2.5078650
H        0.5825850        0.6450490        1.6047160
C        1.5090030        3.0490180       -0.3558210
H        0.7403890        2.4876940       -0.9051000
H        1.0418950        3.8523130        0.2342170
H        2.2081210        3.4753570       -1.0909200
C        3.6874990        2.9409940        1.5407670
H        4.3146200        3.4408820        0.7880370
H        3.1838220        3.7016170        2.1588430
H        4.3281550        2.3145950        2.1802640
C       -3.4761020       -1.3204330        1.0014530
H       -4.4967300       -1.1919740        1.3904610
H       -3.1303970       -2.3175730        1.3142600
C       -2.5752700       -0.2296950        1.6275840
H       -1.5204840       -0.4739720        1.4382910
H       -2.7242670       -0.2692620        2.7197800
C       -2.8619880        1.1687790        1.1256290
C       -1.9205230        1.8515310        0.3380640
C       -4.0929850        1.7925440        1.3884920
C       -2.1859280        3.1362990       -0.1493230
H       -0.9752900        1.3624790        0.0942190
C       -4.3622050        3.0744810        0.9015730
H       -4.8687000        1.2517400        1.9346540
C       -3.4075700        3.7554470        0.1369710
H       -1.4368860        3.6504470       -0.7571880
H       -5.3307220        3.5388210        1.1076050
H       -3.6193170        4.7585040       -0.2437970
74
TS-SN2-B-cis-phenethyl-11.log
C       -2.9080710       -2.6951910       -0.5876030
C       -1.4191690       -2.7047640       -0.8327950
C       -3.0011250       -1.3170910       -1.0800860
H       -3.4672650       -3.4079880       -1.2082130
H       -3.1928680       -2.7888750        0.4675470
H       -1.0649650       -2.9021010       -1.8473170
H       -2.9277250       -1.1890920       -2.1632510
O       -5.1539560       -1.2095810       -1.3557420
S       -6.0251780       -1.0361380       -0.1160370
O       -5.3877310       -1.5783380        1.1143690
O       -6.5447900        0.3517210        0.0143510
C       -7.4518480       -2.0792550       -0.4572350
H       -8.1397860       -1.9998750        0.3964630
H       -7.9354720       -1.7197160       -1.3759380
H       -7.1071550       -3.1151750       -0.5800710
C       -0.5127580       -2.4068790        0.1669700
H       -0.8845360       -2.2467490        1.1841410
C        0.8618960       -2.2497370        0.0237890
C        1.8102800       -1.9085420        1.0141090
O        3.0047820       -1.5964470        0.7561490
O        1.3564490       -1.9044680        2.2750560
C        2.2208260       -1.3768600        3.3057190
H        2.7389070       -0.4853130        2.9210050
H        1.5327410       -1.0663740        4.1047770
C        3.2065370       -2.4170510        3.8015710
H        3.8982080       -2.7130810        2.9990330
H        3.7956510       -2.0005630        4.6347630
H        2.6792550       -3.3135340        4.1650980
F        1.3908630       -2.3107530       -1.2489660
Ni        3.4108090       -0.5359890       -0.9233250
F        3.7624320       -0.3809450       -2.7411710
P        5.2428060        0.5498080        0.0028650
P        1.7346950        1.0775600       -0.8660490
C        4.9445880        1.6073070        1.4654150
H        5.8832100        2.0628530        1.8197240
H        4.2302100        2.4016800        1.2025270
H        4.5102740        0.9921040        2.2683950
C        6.0422170        1.6293880       -1.2375380
H        7.0152000        2.0066770       -0.8851010
H        6.1719270        1.0423550       -2.1589040
H        5.3765350        2.4767050       -1.4593440
C        6.5529960       -0.6131850        0.5331090
H        6.1516090       -1.2659180        1.3234300
H        6.8419700       -1.2382940       -0.3261110
H        7.4363430       -0.0741190        0.9116730
C        0.9218260        1.4848840        0.7221310
H        1.6934860        1.8070210        1.4381100
H        0.1794220        2.2874940        0.5985150
H        0.4232090        0.5897340        1.1206020
C        0.4046410        0.6454500       -2.0460350
H       -0.1285610       -0.2519300       -1.7049530
H       -0.3048340        1.4766590       -2.1739260
H        0.8934980        0.4159930       -3.0052360
C        2.3808020        2.6660260       -1.5024710
H        2.9216470        2.4514630       -2.4363170
H        1.5664450        3.3825100       -1.6936860
H        3.0842570        3.0959310       -0.7745560
C       -2.8194400       -0.0853730       -0.2431560
H       -3.3523710       -0.2300460        0.7085010
H       -1.7525980        0.0275060        0.0053860
C       -3.2914440        1.2007980       -0.9480670
H       -4.3323310        1.0544620       -1.2659390
H       -2.6828530        1.3611280       -1.8524320
C       -3.2041530        2.4046260       -0.0403960
C       -2.2010350        3.3742310       -0.1953590
C       -4.1282690        2.5548450        1.0107270
C       -2.1118680        4.4632730        0.6809230
H       -1.4825360        3.2759270       -1.0139810
C       -4.0399850        3.6400350        1.8876860
H       -4.9289400        1.8158310        1.1135060
C       -3.0288280        4.5971440        1.7287160
H       -1.3227380        5.2079760        0.5433550
H       -4.7673650        3.7440990        2.6980980
H       -2.9608080        5.4457180        2.4150790
74
TS-SN2-B-cis-phenethyl-12.log
C        1.8602110       -2.8257310        0.5533550
C        0.6219030       -2.8175690        1.4202870
C        2.5376610       -1.8572790        1.4217480
H        2.3610280       -3.8020140        0.5326520
H        1.7180650       -2.4463310       -0.4661360
H        0.5638920       -3.5483380        2.2310110
H        2.9228190       -2.2305800        2.3741510
O        4.5530670       -2.0667030        0.6500640
S        4.8913100       -1.4570760       -0.7058430
O        3.6929280       -1.2630020       -1.5672990
O        5.7648000       -0.2593920       -0.5780120
C        5.8906410       -2.7254580       -1.5007130
H        6.1877660       -2.3509120       -2.4905420
H        6.7765070       -2.9128520       -0.8783290
H        5.2858540       -3.6374810       -1.5985520
C       -0.3848610       -1.8860150        1.2592910
H       -0.2811420       -1.1279030        0.4782320
C       -1.5634510       -1.7698610        1.9935800
C       -2.5155870       -0.7462980        1.7866990
O       -2.3157100        0.2277130        1.0025290
O       -3.6383560       -0.8443500        2.5052300
C       -4.6401880        0.1839980        2.3319750
H       -4.1907450        1.1641040        2.5640320
H       -4.9505150        0.1922720        1.2761920
C       -5.7875150       -0.1384330        3.2620590
H       -5.4564260       -0.1534800        4.3128860
H       -6.5743120        0.6253570        3.1571750
H       -6.2251940       -1.1202220        3.0200050
F       -1.8400180       -2.7074650        2.9479690
Ni       -3.0128870        0.6046600       -0.8257430
F       -4.7983170        0.0294440       -0.8419230
P       -2.3911510       -1.2311550       -2.1225660
P       -1.3682170        2.1850950       -1.2893560
C       -0.6827930       -1.6490380       -2.6192940
H       -0.6766380       -2.5482440       -3.2563360
H       -0.2459600       -0.8067290       -3.1765680
H       -0.0757580       -1.8377280       -1.7228880
C       -3.3237210       -1.0901790       -3.6905940
H       -3.2347200       -2.0045390       -4.2984750
H       -4.3777170       -0.9101540       -3.4311480
H       -2.9470070       -0.2267720       -4.2605620
C       -3.0672530       -2.7278220       -1.3188060
H       -2.4382910       -2.9946540       -0.4568190
H       -4.0705600       -2.4578210       -0.9571900
H       -3.1225080       -3.5768580       -2.0184650
C        0.2545000        1.6132670       -0.6764130
H        0.5013290        0.6545100       -1.1531570
H        1.0471390        2.3463040       -0.8896490
H        0.1755630        1.4572660        0.4070040
C       -1.5746680        3.8379350       -0.5268150
H       -1.6768210        3.7120810        0.5623800
H       -0.7052750        4.4801230       -0.7407790
H       -2.4898110        4.3105260       -0.9156180
C       -1.1030130        2.5168510       -3.0700690
H       -2.0310560        2.9115550       -3.5116840
H       -0.2870560        3.2423050       -3.2175580
H       -0.8463100        1.5723840       -3.5741680
C        2.3906500       -0.3762040        1.2555730
H        2.3789830       -0.1568230        0.1789370
H        1.4088740       -0.0716920        1.6467920
C        3.4476270        0.4971780        1.9553390
H        4.4484480        0.1554800        1.6633940
H        3.3527250        0.3898710        3.0484980
C        3.2443970        1.9365300        1.5388790
C        3.8344830        2.4109790        0.3534910
C        2.3803290        2.7869320        2.2471560
C        3.5681080        3.7048340       -0.1066920
H        4.4930510        1.7412540       -0.2083600
C        2.1098150        4.0807220        1.7867090
H        1.9062510        2.4265240        3.1653990
C        2.7026190        4.5440260        0.6064060
H        4.0344850        4.0593720       -1.0304480
H        1.4320010        4.7283890        2.3499720
H        2.4912420        5.5539750        0.2444150
74
TS-SN2-B-cis-phenethyl-2.log
C        1.7786120       -2.5096460       -0.2638210
C        0.8097850       -2.2515820        0.8704670
C        2.7306030       -1.5397880        0.2912400
H        2.1599710       -3.5381780       -0.2719030
H        1.3936400       -2.2276320       -1.2529090
H        0.9181060       -2.8709610        1.7644180
H        3.2381210       -1.8352540        1.2109880
O        4.4727590       -2.0654910       -0.7865700
S        5.8158050       -1.6002870       -0.2203100
O        6.8867650       -1.7145260       -1.2337270
O        5.7096620       -0.2784230        0.4563470
C        6.1966520       -2.7923450        1.0742110
H        7.1656930       -2.5177780        1.5144020
H        5.4081270       -2.7576630        1.8391610
H        6.2498430       -3.7916650        0.6203860
C       -0.1289460       -1.2408910        0.8584580
H       -0.2035900       -0.5883150       -0.0137540
C       -1.0517180       -0.9465490        1.8646250
C       -1.9875600        0.1021970        1.7977800
O       -2.0556190        0.9137160        0.8224390
O       -2.8257590        0.1981710        2.8371220
C       -3.8434060        1.2240960        2.7884130
H       -3.3535410        2.2118210        2.8272270
H       -4.3822550        1.1474480        1.8323130
C       -4.7577070        1.0089040        3.9733990
H       -4.2021600        1.0704360        4.9229820
H       -5.5430010        1.7813950        3.9804880
H       -5.2443710        0.0218380        3.9173740
F       -1.1029040       -1.7661710        2.9596890
Ni       -3.2172560        0.5151720       -0.7611320
F       -4.9881310        0.7416450       -0.1805750
P       -3.5599990       -1.8079520       -0.7699350
P       -1.6154490        1.0452080       -2.3760500
C       -2.3565550       -3.1023650       -1.2395860
H       -2.8377470       -4.0933550       -1.2092550
H       -1.9868730       -2.9089010       -2.2571130
H       -1.5057130       -3.0885080       -0.5431580
C       -4.9647490       -2.0366390       -1.9220680
H       -5.3693280       -3.0600060       -1.8734620
H       -5.7361810       -1.3059410       -1.6379220
H       -4.6299880       -1.8185940       -2.9482430
C       -4.2321470       -2.3363520        0.8503870
H       -3.4342830       -2.3501600        1.6067250
H       -4.9888960       -1.5936390        1.1420220
H       -4.6900560       -3.3357480        0.7789280
C       -0.6926780       -0.3586910       -3.1028940
H       -1.3955510       -1.0107070       -3.6429220
H        0.0772310        0.0073820       -3.8005160
H       -0.2137270       -0.9406710       -2.3030660
C       -0.3252620        2.1497820       -1.6986700
H        0.1355210        1.6611060       -0.8308990
H        0.4455130        2.3786100       -2.4511410
H       -0.7977860        3.0824620       -1.3555780
C       -2.2791160        1.9377560       -3.8319290
H       -2.7807960        2.8570350       -3.4921070
H       -1.4726640        2.1965710       -4.5366780
H       -3.0202630        1.3000830       -4.3385730
C        2.6624830       -0.0770360       -0.0202270
H        3.5335900        0.1401140       -0.6529410
H        1.7721470        0.1451960       -0.6248810
C        2.7306870        0.8250620        1.2227270
H        1.8457030        0.6505980        1.8544060
H        3.6235470        0.5286160        1.7952700
C        2.8289160        2.2849040        0.8494550
C        4.0226920        2.7884430        0.2999060
C        1.7348990        3.1526650        0.9891440
C        4.1170400        4.1257010       -0.0961480
H        4.8753160        2.1112130        0.1864330
C        1.8263870        4.4923560        0.5915530
H        0.7983950        2.7719070        1.4066880
C        3.0178490        4.9831240        0.0472990
H        5.0526880        4.5031970       -0.5186990
H        0.9624920        5.1531800        0.7062370
H        3.0914240        6.0289270       -0.2635310
74
TS-SN2-B-cis-phenethyl-3.log
C        3.1064720        2.2031340        0.1675650
C        1.8073100        2.6746380       -0.4459270
C        3.1538650        1.0602680       -0.7518030
H        3.9447670        2.8967040        0.0408900
H        3.0115800        1.9119060        1.2213640
H        1.8731560        3.3048090       -1.3364800
H        3.4006030        1.2896090       -1.7901620
O        5.1897700        0.3945870       -0.6846920
S        6.0180940        0.5302180        0.5905260
O        7.3650480       -0.0561300        0.4016020
O        5.9962480        1.9097770        1.1396110
C        5.1838330       -0.5063630        1.8087080
H        5.7532540       -0.4363340        2.7463130
H        4.1575250       -0.1455180        1.9590460
H        5.1771680       -1.5424740        1.4432280
C        0.5744870        2.3390010        0.0707000
H        0.5298340        1.6680160        0.9340760
C       -0.6683530        2.7809550       -0.4030840
C       -1.9124030        2.4313140        0.1617910
O       -2.0534820        1.4836910        0.9934010
O       -3.0584400        3.0514730       -0.1774350
C       -3.1187590        4.4049070       -0.6789720
H       -2.3521490        5.0141220       -0.1736180
H       -2.9002550        4.4057830       -1.7569360
C       -4.5105780        4.9283000       -0.3998120
H       -4.7199710        4.9339510        0.6815780
H       -4.6023400        5.9584100       -0.7794820
H       -5.2705440        4.3072610       -0.9006890
F       -0.6617830        3.6149030       -1.4961290
Ni       -1.3288150       -0.3714920        0.6676440
F        0.2108470       -0.3212140        1.7657070
P       -2.5431640       -0.6448900       -1.3316250
P       -2.7309340       -1.4740620        2.1876830
C       -4.2571570       -0.0404010       -1.0975860
H       -4.8383630       -0.1573890       -2.0259400
H       -4.7373750       -0.6156660       -0.2922510
H       -4.2279890        1.0191270       -0.8058560
C       -2.7456190       -2.3532720       -1.9533580
H       -3.4226850       -2.3664230       -2.8223560
H       -1.7641520       -2.7488580       -2.2484050
H       -3.1585470       -2.9891120       -1.1580700
C       -1.9506160        0.2785880       -2.8034220
H       -1.7701410        1.3321030       -2.5441440
H       -1.0065100       -0.1646470       -3.1522230
H       -2.6966050        0.2219780       -3.6122540
C       -3.6958260       -2.9371430        1.6614150
H       -3.0081650       -3.6984790        1.2629500
H       -4.2523280       -3.3573430        2.5144600
H       -4.4047710       -2.6479800        0.8719870
C       -3.9667490       -0.3215520        2.8873420
H       -4.6288840        0.0284060        2.0816690
H       -4.5622820       -0.8109680        3.6743680
H       -3.4375480        0.5489540        3.3015550
C       -1.7707510       -2.0644460        3.6288330
H       -1.2325740       -1.2139890        4.0718090
H       -2.4322110       -2.5205280        4.3826510
H       -1.0339020       -2.8075470        3.2874040
C        2.4865600       -0.2546990       -0.4908780
H        3.2902360       -1.0054490       -0.5387180
H        2.0549400       -0.2732150        0.5190020
C        1.4076820       -0.6215520       -1.5264960
H        0.5271790        0.0153560       -1.3395880
H        1.7601820       -0.3666500       -2.5385520
C        0.9921870       -2.0767390       -1.4996280
C        0.6047600       -2.7051530       -0.3005730
C        0.9634730       -2.8340380       -2.6820500
C        0.1829590       -4.0384920       -0.2913100
H        0.6312000       -2.1417510        0.6351070
C        0.5500600       -4.1720050       -2.6745460
H        1.2660620       -2.3679020       -3.6243330
C        0.1529850       -4.7791760       -1.4786360
H       -0.1214480       -4.5008810        0.6520150
H        0.5350260       -4.7399060       -3.6089110
H       -0.1758490       -5.8217530       -1.4715500
74
TS-SN2-B-cis-phenethyl-4.log
C       -2.1459800       -1.5963520       -1.9153600
C       -0.9623450       -0.9074690       -2.5502840
C       -2.9477050       -0.3665560       -1.9572980
H       -2.5659610       -2.3980850       -2.5355410
H       -1.9727980       -1.9504560       -0.8925150
H       -0.9088300       -0.8803280       -3.6413740
H       -3.3687530       -0.0904080       -2.9276930
O       -4.8638580       -1.2187940       -1.4968980
S       -5.0964770       -1.4775790       -0.0091930
O       -3.8674390       -1.9414790        0.6890300
O       -5.7948720       -0.3446380        0.6503760
C       -6.2433800       -2.8654180       -0.0061510
H       -6.4732870       -3.1088550        1.0410040
H       -7.1558590       -2.5676630       -0.5408850
H       -5.7629850       -3.7190900       -0.5036570
C        0.0067670       -0.2749670       -1.7977310
H       -0.0822850       -0.2828190       -0.7101620
C        1.1351460        0.3970430       -2.2656570
C        2.0883330        1.0098540       -1.4299940
O        1.9731910        1.0532550       -0.1642380
O        3.1327950        1.5689120       -2.0485890
C        4.1489380        2.1870690       -1.2249320
H        3.6917110        3.0142500       -0.6566110
H        4.5177810        1.4392450       -0.5072340
C        5.2395090        2.6807750       -2.1482670
H        4.8478230        3.4145800       -2.8709630
H        6.0331070        3.1654460       -1.5577650
H        5.6877660        1.8444990       -2.7085340
F        1.3774580        0.4043640       -3.6112660
Ni        2.7475200       -0.3511630        1.0250570
F        4.5993890       -0.2972710        0.7217100
P        2.6295940       -2.3879460       -0.1232860
P        1.0476210       -0.4971900        2.6173750
C        1.1208260       -3.3963720       -0.3452210
H        1.3727180       -4.3672510       -0.8016630
H        0.6530930       -3.5673090        0.6362650
H        0.4101210       -2.8642560       -0.9932150
C        3.7780500       -3.4603280        0.8170440
H        3.9621080       -4.4143430        0.2981130
H        4.7173940       -2.9000670        0.9333780
H        3.3568410       -3.6556740        1.8152040
C        3.4098740       -2.2543980       -1.7738040
H        2.7388420       -1.7374140       -2.4746030
H        4.3191310       -1.6488390       -1.6420740
H        3.6702400       -3.2481380       -2.1716680
C       -0.6593750       -0.6174790        1.9769790
H       -0.7250990       -1.4427220        1.2544410
H       -1.3764130       -0.7910020        2.7942990
H       -0.9099210        0.3248220        1.4708060
C        0.9786780        0.8818050        3.8205840
H        0.7704670        1.8165540        3.2775120
H        0.1896680        0.7105820        4.5703450
H        1.9536500        0.9736840        4.3236010
C        1.2510420       -2.0007130        3.6451940
H        2.2512970       -1.9951580        4.1049420
H        0.4824530       -2.0448850        4.4332700
H        1.1639360       -2.8889240        3.0007110
C       -2.8604840        0.7219520       -0.9304120
H       -3.8757640        0.8919390       -0.5426440
H       -2.2648720        0.3722060       -0.0794490
C       -2.3229850        2.0744140       -1.4519720
H       -3.0554730        2.5091570       -2.1512610
H       -1.3924220        1.9097410       -2.0123940
C       -2.0570250        3.0216590       -0.3051670
C       -3.0604410        3.8734210        0.1846740
C       -0.8069990        3.0166440        0.3401880
C       -2.8226480        4.7049990        1.2851020
H       -4.0394190        3.8852240       -0.3041930
C       -0.5666440        3.8484190        1.4392290
H       -0.0132660        2.3532540       -0.0134070
C       -1.5737080        4.6956830        1.9168620
H       -3.6157670        5.3640410        1.6495130
H        0.4146620        3.8349280        1.9220050
H       -1.3856240        5.3464210        2.7751850
74
TS-SN2-B-cis-phenethyl-5.log
C       -1.8800160       -2.8419920       -0.4636780
C       -0.6362730       -2.8673030       -1.3227870
C       -2.5467880       -1.9007640       -1.3700780
H       -2.3844930       -3.8152670       -0.4127530
H       -1.7410690       -2.4284560        0.5432110
H       -0.5758660       -3.6249380       -2.1082710
H       -2.9283050       -2.3040740       -2.3115960
O       -4.5706050       -2.0682320       -0.6077640
S       -4.9205810       -1.4068080        0.7203280
O       -3.7295620       -1.1772410        1.5833300
O       -5.7951160       -0.2166940        0.5388720
C       -5.9245140       -2.6445930        1.5566220
H       -6.2301720       -2.2318530        2.5284830
H       -6.8050610       -2.8581160        0.9350970
H       -5.3191470       -3.5509260        1.6954410
C        0.3701450       -1.9306100       -1.1902540
H        0.2636140       -1.1460770       -0.4362150
C        1.5483220       -1.8351580       -1.9277330
C        2.4917900       -0.7954460       -1.7644140
O        2.2870290        0.2069120       -1.0178840
O        3.6119970       -0.9122780       -2.4839070
C        4.6014670        0.1356510       -2.3657750
H        4.1377410        1.0978080       -2.6409530
H        4.9183940        0.1979850       -1.3138650
C        5.7470370       -0.2160230       -3.2874300
H        5.4098710       -0.2846200       -4.3341860
H        6.5248310        0.5614000       -3.2237020
H        6.1984340       -1.1798990       -3.0023470
F        1.8292270       -2.8042840       -2.8487090
Ni        2.9925680        0.6470270        0.7917770
F        4.7981860        0.1341810        0.8067560
P        2.4502830       -1.1843630        2.1313880
P        1.3165220        2.1927820        1.2614410
C        0.7660890       -1.6605670        2.6594210
H        0.8046280       -2.5514700        3.3069450
H        0.3078870       -0.8287820        3.2153790
H        0.1501520       -1.8823520        1.7763100
C        3.3942530       -0.9742610        3.6850560
H        3.3496830       -1.8787970        4.3122050
H        4.4368870       -0.7573210        3.4087410
H        2.9898140       -0.1153150        4.2426330
C        3.1790320       -2.6679700        1.3500300
H        2.5585000       -2.9730610        0.4946570
H        4.1698730       -2.3648270        0.9803110
H        3.2694070       -3.5022870        2.0635970
C       -0.3113680        1.5500930        0.7422510
H       -0.5026770        0.5944690        1.2497000
H       -1.1182490        2.2609800        0.9754180
H       -0.2765890        1.3745180       -0.3400070
C        1.4308080        3.8222420        0.4319310
H        1.4763790        3.6602740       -0.6562140
H        0.5555350        4.4464780        0.6725110
H        2.3512050        4.3343380        0.7523930
C        1.1219810        2.5788330        3.0404750
H        2.0572040        3.0131340        3.4262830
H        0.2928080        3.2862530        3.2011980
H        0.9152980        1.6450000        3.5859190
C       -2.3890760       -0.4166830       -1.2506470
H       -2.3776960       -0.1656770       -0.1812730
H       -1.4039450       -0.1337560       -1.6493470
C       -3.4321610        0.4522160       -1.9759790
H       -4.4394060        0.1319800       -1.6822960
H       -3.3327520        0.3209310       -3.0661760
C       -3.2051210        1.8956290       -1.5853340
C       -2.2865410        2.7017090       -2.2771400
C       -3.8203620        2.4135330       -0.4316520
C       -1.9856500        3.9933450       -1.8300690
H       -1.7914360        2.3063930       -3.1695840
C       -3.5261350        3.7069510        0.0132350
H       -4.5170430        1.7762530        0.1218700
C       -2.6051960        4.5007280       -0.6818560
H       -1.2631230        4.6047430       -2.3780330
H       -4.0125470        4.0955110        0.9126440
H       -2.3702450        5.5091420       -0.3303140
74
TS-SN2-B-cis-phenethyl-6.log
C       -1.6739490       -0.6824670       -1.6853190
C       -0.8189780        0.5619620       -1.7558060
C       -2.6965180       -0.0023480       -0.8806130
H       -2.0502960       -1.0060430       -2.6641730
H       -1.2052850       -1.5224650       -1.1582620
H       -1.0432780        1.2855090       -2.5435060
H       -3.3103030        0.7315900       -1.4050690
O       -4.3613100       -1.2631340       -1.1959510
S       -4.3961630       -2.5139140       -0.3184590
O       -3.0574080       -3.1395860       -0.1752760
O       -5.1055060       -2.2662630        0.9681680
C       -5.4179450       -3.6551380       -1.2599350
H       -5.5016820       -4.5852100       -0.6799100
H       -6.4077650       -3.2015400       -1.4062530
H       -4.9298530       -3.8447650       -2.2257190
C        0.1923130        0.8206690       -0.8546940
H        0.3972160        0.0953890       -0.0659820
C        1.0561280        1.9167330       -0.8453950
C        2.1276010        2.0652600        0.0562250
O        2.3813490        1.2289590        0.9794800
O        2.8806110        3.1583130       -0.1127390
C        4.0356520        3.3172820        0.7422210
H        3.6975920        3.3983330        1.7888990
H        4.6629320        2.4179240        0.6517700
C        4.7607870        4.5660210        0.2936340
H        4.1129940        5.4538580        0.3733590
H        5.6482130        4.7267210        0.9261900
H        5.0946290        4.4712470       -0.7522310
F        0.9301950        2.8516230       -1.8370030
Ni        3.5890880       -0.3253510        0.6450700
F        5.2632190        0.4183650        0.2294640
P        3.3739370       -1.0092620       -1.5832090
P        2.4436310       -1.9332420        1.8854690
C        1.9805620       -1.9586730       -2.2882190
H        2.2122360       -2.2673080       -3.3204410
H        1.8026050       -2.8539720       -1.6735830
H        1.0742630       -1.3375480       -2.2896380
C        4.8413180       -2.0748070       -1.8378190
H        4.9774140       -2.3324030       -2.9001100
H        5.7130140       -1.5178400       -1.4644260
H        4.7279740       -2.9953360       -1.2446360
C        3.6544810        0.4042400       -2.7118560
H        2.7702050        1.0573040       -2.7323860
H        4.5019340        0.9702170       -2.2973550
H        3.8885650        0.0610970       -3.7321680
C        0.6198780       -1.9351060        1.7410230
H        0.3328540       -2.0941310        0.6913310
H        0.1824240       -2.7329220        2.3616860
H        0.2358510       -0.9602970        2.0744390
C        2.7460110       -1.8246040        3.6893280
H        2.4107150       -0.8387520        4.0474620
H        2.2044900       -2.6175190        4.2297250
H        3.8263690       -1.9186090        3.8801610
C        2.9330080       -3.6408580        1.4393620
H        4.0236270       -3.7451770        1.5469200
H        2.4272910       -4.3755940        2.0860100
H        2.6605120       -3.8310020        0.3899960
C       -2.6127190        0.1199680        0.6143200
H       -3.3162830       -0.5972370        1.0599470
H       -1.6226590       -0.2084200        0.9555530
C       -2.9113240        1.5267200        1.1487010
H       -2.1546160        2.2309240        0.7664650
H       -2.7760060        1.5013050        2.2452060
C       -4.2960880        2.0693280        0.8446100
C       -4.4757650        3.4516280        0.6595870
C       -5.4280020        1.2360270        0.7727350
C       -5.7436260        3.9933360        0.4243550
H       -3.6053920        4.1137790        0.7006690
C       -6.6967440        1.7774790        0.5348010
H       -5.3273960        0.1534840        0.8752510
C       -6.8631200        3.1559630        0.3628950
H       -5.8560800        5.0721550        0.2836810
H       -7.5627500        1.1113590        0.4785830
H       -7.8560370        3.5740370        0.1756020
74
TS-SN2-B-cis-phenethyl-7.log
C        3.0642140        2.0314610       -1.6926160
C        1.6855270        1.4174510       -1.6021770
C        3.5747860        1.1076680       -0.6736660
H        3.5419500        1.8971550       -2.6715980
H        3.0925140        3.0852330       -1.3828540
H        1.4946130        0.5130830       -2.1847570
H        3.7368310        0.0781860       -0.9997610
O        6.7178960        0.2400470        0.9575840
S        6.5264700        0.3028270       -0.5174220
O        6.0968190       -0.9664700       -1.1556230
O        5.6431790        1.4808240       -0.9322140
C        8.1276120        0.7282060       -1.2207010
H        8.0197660        0.8097170       -2.3109920
H        8.4577270        1.6830480       -0.7889760
H        8.8309950       -0.0757210       -0.9607220
C        0.6984550        1.9325650       -0.7861170
H        0.9156930        2.8347960       -0.2057820
C       -0.5909260        1.4410170       -0.6014200
C       -1.6329060        1.9697250        0.1902860
O       -2.7899400        1.4738630        0.2590320
O       -1.3227360        3.0634230        0.8987910
C       -2.3498620        3.6322030        1.7356910
H       -3.2060570        3.9272600        1.1070480
H       -2.7056100        2.8645640        2.4421510
C       -1.7471200        4.8183270        2.4536550
H       -1.3960700        5.5762550        1.7354400
H       -2.5050170        5.2816200        3.1046570
H       -0.8950560        4.5075130        3.0789520
F       -0.9525730        0.2806220       -1.2794120
Ni       -3.2789360       -0.2182480       -0.7444550
F       -3.4262400       -1.2181730       -2.3183660
P       -5.5924940       -0.0799860       -0.5794200
P       -2.5455120       -1.7492900        0.8331980
C       -6.4590500        0.6328360        0.8641550
H       -7.5503500        0.6419700        0.7107680
H       -6.2201120        0.0373010        1.7590690
H       -6.1012450        1.6621640        1.0219080
C       -6.3338910       -1.7276980       -0.8591070
H       -7.3919370       -1.6559020       -1.1568320
H       -5.7398300       -2.2008860       -1.6549070
H       -6.2503510       -2.3309860        0.0566750
C       -6.1450980        0.9100740       -2.0178290
H       -5.7910480        1.9461170       -1.9001310
H       -5.6694340        0.4759180       -2.9104720
H       -7.2411200        0.9004010       -2.1297760
C       -1.4204770       -1.0479600        2.0948220
H       -2.0127640       -0.4060060        2.7650740
H       -0.9315230       -1.8416870        2.6811610
H       -0.6564410       -0.4269240        1.6061840
C       -1.6044830       -3.0349200       -0.0652280
H       -0.8321790       -2.5485780       -0.6774060
H       -1.1434850       -3.7665090        0.6158300
H       -2.3074320       -3.5406490       -0.7445890
C       -3.7842280       -2.6838210        1.8020880
H       -4.4144740       -3.2667940        1.1144090
H       -3.2880250       -3.3673170        2.5098360
H       -4.4201990       -1.9783950        2.3585810
C        3.4554430        1.3303470        0.8048160
H        4.4752200        1.2381240        1.2059230
H        3.1167670        2.3574860        1.0091530
C        2.5475500        0.3195750        1.5440260
H        1.4941390        0.5533810        1.3348710
H        2.7016550        0.4718470        2.6257020
C        2.8162300       -1.1277960        1.1922450
C        1.8470970       -1.8897470        0.5194280
C        4.0526100       -1.7270670        1.4856620
C        2.0900040       -3.2243490        0.1755470
H        0.8961890       -1.4253980        0.2522570
C        4.2992110       -3.0593500        1.1424030
H        4.8492370       -1.1336390        1.9395110
C        3.3172940       -3.8165660        0.4926370
H        1.3188740       -3.7982470       -0.3451010
H        5.2719120       -3.5045900        1.3698030
H        3.5120890       -4.8586650        0.2243490
74
TS-SN2-B-cis-phenethyl-8.log
C       -1.3776220       -2.4996870       -1.2610230
C       -0.1651560       -2.1027140       -2.0726000
C       -2.2109170       -1.4698560       -1.8854960
H       -1.7221150       -3.5168230       -1.4859810
H       -1.2746100       -2.3621620       -0.1781940
H        0.0081650       -2.6203230       -3.0193120
H       -2.5650490       -1.6698690       -2.9005600
O       -4.1420360       -2.1845680       -1.1634170
S       -4.5034550       -1.9783270        0.3027260
O       -3.3107780       -1.7715520        1.1696840
O       -5.5784500       -0.9645000        0.4763880
C       -5.2177830       -3.5576950        0.7877600
H       -5.5163510       -3.4839760        1.8430920
H       -6.0928020       -3.7549070        0.1531980
H       -4.4587690       -4.3409990        0.6553280
C        0.6987730       -1.1089070       -1.6579900
H        0.4698770       -0.5671280       -0.7366520
C        1.8889040       -0.7060640       -2.2599690
C        2.7202300        0.3104620       -1.7408280
O        2.3879750        1.0421170       -0.7615510
O        3.8981640        0.4701880       -2.3513780
C        4.8026630        1.4576590       -1.8028100
H        4.3665170        2.4596870       -1.9533390
H        4.8979090        1.2876720       -0.7196130
C        6.1237600        1.3109730       -2.5230760
H        6.0072730        1.4703910       -3.6070980
H        6.8392970        2.0549350       -2.1384550
H        6.5482940        0.3070710       -2.3614590
F        2.3442520       -1.3990160       -3.3459460
Ni        2.6875840        0.6342880        1.1661540
F        4.5552610        0.7188430        1.3646560
P        2.8507950       -1.6971990        1.3857660
P        0.5491460        1.3098250        1.8413160
C        1.5136160       -2.9439110        1.3403630
H        1.9246730       -3.9426620        1.5596160
H        0.7472970       -2.6937910        2.0881900
H        1.0527120       -2.9530680        0.3427440
C        3.6530570       -1.9254530        3.0158770
H        4.0046440       -2.9600160        3.1552270
H        4.4989410       -1.2235790        3.0553300
H        2.9375940       -1.6668070        3.8120270
C        4.1064040       -2.2846360        0.1887980
H        3.6827500       -2.2955240       -0.8263720
H        4.9331510       -1.5602210        0.2235460
H        4.4681360       -3.2919940        0.4495390
C       -0.2344820        2.3892370        0.5887760
H       -0.2082380        1.8830650       -0.3848890
H       -1.2731050        2.6259590        0.8634680
H        0.3496510        3.3187450        0.5093140
C        0.4714420        2.2857230        3.3901810
H        1.1028520        3.1816570        3.2866470
H       -0.5653880        2.5888960        3.6076360
H        0.8582440        1.6765340        4.2218040
C       -0.6457840       -0.0474440        2.1168610
H       -0.3122880       -0.6448660        2.9788270
H       -1.6545130        0.3451400        2.3119850
H       -0.6850600       -0.6975310        1.2343160
C       -2.2974320       -0.0612870       -1.3841960
H       -2.2681320       -0.0870530       -0.2865060
H       -1.3993780        0.4855410       -1.7098810
C       -3.5233540        0.7409860       -1.8604610
H       -4.4303310        0.1583170       -1.6558510
H       -3.4599900        0.9036400       -2.9488220
C       -3.5806660        2.0609930       -1.1259360
C       -4.1232170        2.1117070        0.1714580
C       -3.0199390        3.2286210       -1.6661440
C       -4.1038610        3.3017450        0.9058630
H       -4.5588640        1.2007810        0.5936210
C       -3.0010210        4.4212840       -0.9330920
H       -2.5874220        3.2012600       -2.6710150
C       -3.5413920        4.4613160        0.3568730
H       -4.5295640        3.3251420        1.9132230
H       -2.5595350        5.3213340       -1.3702990
H       -3.5245990        5.3910850        0.9321100
74
TS-SN2-B-cis-phenethyl-9.log
C       -2.9708010       -1.4235030        2.8040610
C       -1.4807100       -1.4918110        2.5382620
C       -3.2229780       -1.0439300        1.4032430
H       -3.3947360       -2.3985940        3.0748890
H       -3.2676390       -0.6507650        3.5264140
H       -1.0932770       -2.4539760        2.1933610
H       -3.0124040       -1.8021330        0.6499530
O       -6.0982670       -0.0735960       -0.7547790
S       -5.6069140       -1.4254630       -0.3818930
O       -4.5310730       -1.9627990       -1.2577210
O       -5.2289330       -1.5141800        1.1030130
C       -7.0056380       -2.5456710       -0.5159120
H       -6.6758270       -3.5523310       -0.2254030
H       -7.8032730       -2.1884560        0.1497220
H       -7.3420980       -2.5341520       -1.5623520
C       -0.6460680       -0.3952470        2.5175760
H       -1.0373340        0.5860620        2.7990300
C        0.6892720       -0.3748660        2.1120950
C        1.5026270        0.7343760        1.8117140
O        2.6312260        0.6399170        1.2528330
O        0.9949120        1.9351750        2.1367050
C        1.7539110        3.1131810        1.7909970
H        2.1620860        2.9970050        0.7755700
H        1.0092200        3.9218110        1.7788340
C        2.8521580        3.3929750        2.7994240
H        3.5976580        2.5839140        2.7991710
H        3.3607350        4.3361190        2.5414870
H        2.4347900        3.4911510        3.8143110
F        1.2643470       -1.5866960        1.7402100
Ni        3.0936740       -1.0660760        0.2504760
F        3.4878830       -2.8899070        0.1347090
P        5.0363590       -0.2285180       -0.7185750
P        1.5733670       -1.0609980       -1.5004420
C        4.8668010        1.1295650       -1.9333230
H        5.8522920        1.4595450       -2.2995600
H        4.2606420        0.7798160       -2.7824370
H        4.3504590        1.9756480       -1.4541300
C        5.9252070       -1.5622020       -1.5990940
H        6.9347070       -1.2482370       -1.9082930
H        5.9813020       -2.4294140       -0.9251140
H        5.3420260       -1.8532280       -2.4855970
C        6.2331660        0.4029480        0.5153830
H        5.7859150        1.2612300        1.0399110
H        6.4362850       -0.3907600        1.2511630
H        7.1761000        0.7131910        0.0369030
C        0.9106420        0.5217570       -2.1301410
H        1.7356370        1.0950800       -2.5798760
H        0.1204400        0.3620660       -2.8809000
H        0.5048990        1.1025630       -1.2901830
C        0.1253180       -2.0994590       -1.0813220
H       -0.4208720       -1.6600280       -0.2364050
H       -0.5508220       -2.2138400       -1.9432400
H        0.5094820       -3.0831650       -0.7712150
C        2.3129960       -1.9046940       -2.9449300
H        2.7871920       -2.8240720       -2.5705380
H        1.5560610       -2.1476810       -3.7073030
H        3.0873310       -1.2607340       -3.3878810
C       -3.2086700        0.3936970        0.9624250
H       -4.2525550        0.6913060        0.7871000
H       -2.8450550        1.0400030        1.7740270
C       -2.3990620        0.6223640       -0.3232110
H       -2.7812540       -0.0705590       -1.0893210
H       -1.3482070        0.3626640       -0.1340580
C       -2.4987880        2.0457430       -0.8097930
C       -3.6335410        2.4721270       -1.5224130
C       -1.4929240        2.9820430       -0.5198780
C       -3.7473500        3.7980670       -1.9521430
H       -4.4346060        1.7521160       -1.7193520
C       -1.6043780        4.3095010       -0.9495570
H       -0.6180160        2.6649850        0.0550730
C       -2.7307150        4.7204690       -1.6712720
H       -4.6337430        4.1150420       -2.5091900
H       -0.8086260        5.0236800       -0.7193090
H       -2.8188760        5.7561380       -2.0108880
74
TS-SN2-B-cis-phenethyl.log
C       -2.8608810       -2.7116580       -0.4730410
C       -1.3611690       -2.6812350       -0.6392450
C       -2.9659220       -1.3517560       -1.0127410
H       -3.3637440       -3.4598050       -1.1000020
H       -3.2003860       -2.7824540        0.5676740
H       -0.9478080       -2.9060500       -1.6252430
H       -2.8301290       -1.2511050       -2.0925280
O       -5.0901000       -1.3040320       -1.4274220
S       -6.0462360       -1.1172750       -0.2534850
O       -5.4840580       -1.6195350        1.0290740
O       -6.5965340        0.2636240       -0.1930690
C       -7.4295180       -2.1929000       -0.6647660
H       -8.1751920       -2.1047450        0.1381010
H       -7.8548820       -1.8638030       -1.6228670
H       -7.0609850       -3.2253020       -0.7379580
C       -0.5207150       -2.2979900        0.3883690
H       -0.9513780       -2.1004350        1.3755430
C        0.8503520       -2.0864430        0.3107980
C        1.7352010       -1.6325850        1.3160540
O        2.9213940       -1.2777790        1.0821200
O        1.2282700       -1.5758110        2.5532910
C        2.0352040       -0.9775990        3.5922690
H        2.5277930       -0.0776600        3.1937040
H        1.3077630       -0.6703750        4.3569400
C        3.0456610       -1.9575720        4.1568690
H        3.7800710       -2.2469780        3.3906820
H        3.5835630       -1.4898820        4.9974470
H        2.5436430       -2.8647340        4.5295420
F        1.4539080       -2.1982220       -0.9329680
Ni        3.3767170       -0.6401380       -0.8023520
F        3.7503740       -0.8735760       -2.6105650
P        5.3487950        0.4168340       -0.1721520
P        1.8548000        1.1072460       -0.9907120
C        5.2696590        1.7383800        1.0901330
H        6.2723140        2.1437520        1.3014000
H        4.6175120        2.5478150        0.7291520
H        4.8398870        1.3229010        2.0145460
C        6.1490840        1.1664450       -1.6348930
H        7.1890650        1.4642700       -1.4279850
H        6.1130250        0.4229210       -2.4445920
H        5.5690750        2.0466370       -1.9494670
C        6.5786840       -0.7728540        0.4801460
H        6.1797690       -1.2319780        1.3978550
H        6.7351660       -1.5647450       -0.2688970
H        7.5381020       -0.2777740        0.7008470
C        1.1537940        1.8096520        0.5465240
H        1.9819280        2.0931610        1.2140720
H        0.5322440        2.6933690        0.3386340
H        0.5406900        1.0463290        1.0487340
C        0.4293190        0.6331970       -2.0357830
H       -0.1605390       -0.1469950       -1.5355450
H       -0.2097000        1.5011580       -2.2594440
H        0.8344470        0.2164480       -2.9707480
C        2.6007810        2.5201940       -1.8808040
H        3.0798280        2.1245000       -2.7890460
H        1.8402560        3.2696050       -2.1514950
H        3.3697090        2.9885970       -1.2487590
C       -2.8653320       -0.0953810       -0.1985830
H       -3.4565660       -0.2285940        0.7198780
H       -1.8200610        0.0495170        0.1172180
C       -3.3138760        1.1649040       -0.9611920
H       -4.3321280        0.9972100       -1.3360430
H       -2.6532050        1.3136080       -1.8304380
C       -3.2907690        2.3850130       -0.0720810
C       -2.2482440        3.3223570       -0.1378140
C       -4.3087630        2.5749320        0.8810490
C       -2.2151580        4.4221220        0.7284880
H       -1.4544120        3.1884240       -0.8780280
C       -4.2772220        3.6718460        1.7475550
H       -5.1310390        1.8534210        0.9190650
C       -3.2284740        4.5984710        1.6768270
H       -1.3945930        5.1422060        0.6613830
H       -5.0771050        3.8077830        2.4813170
H       -3.2047040        5.4560520        2.3549400
75
TS-SN2-Br.log
C        0.6198810       -0.8334570        0.3965900
C       -0.3529540        0.0240940       -0.4110450
C        1.9951650       -0.9882550       -0.1628660
H        0.7411210       -0.3754640        1.3907010
H        0.2337900       -1.8408890        0.5879390
H       -0.1864920       -0.0133240       -1.4932410
C       -0.9094790        1.2203030        0.1662940
H       -0.5808140        1.5397340        1.1645420
C       -1.2109590        2.3973470       -0.7006260
C       -0.0357540        3.3882850       -0.8122160
O        0.6513270        3.5128660       -1.7971560
O        0.1240180        4.0274170        0.3436420
C        1.1868640        5.0028300        0.4744260
H        1.9875330        4.7629790       -0.2365740
H        0.7667990        5.9848480        0.2010470
C        1.6726670        4.9803460        1.9057850
H        2.0889420        3.9935920        2.1623110
H        2.4630080        5.7360110        2.0386070
H        0.8535860        5.2085650        2.6059900
F       -1.5534570        2.0268580       -1.9722950
F       -2.2936010        3.1281370       -0.2206660
C        2.8129470        0.1606790       -0.6564480
C        2.8804770        1.3608540        0.3170260
C        4.2123720       -0.2923550       -1.0975670
H        2.2671020        0.5173030       -1.5484750
C        3.7100740        2.5021820       -0.2825250
H        3.3302400        1.0169920        1.2601800
H        1.8646990        1.7116950        0.5532570
C        5.0366360        0.8626310       -1.6725170
H        4.7216620       -0.7204410       -0.2171670
H        4.0988370       -1.0983110       -1.8406580
C        5.1122510        2.0378340       -0.6917190
H        3.7776810        3.3292730        0.4435940
H        3.1837870        2.9002130       -1.1679380
H        6.0493370        0.5121250       -1.9364090
H        4.5678590        1.2084680       -2.6129320
H        5.6790790        2.8750580       -1.1344640
H        5.6677400        1.7210960        0.2109600
O        3.1104710       -1.2487420        1.7273540
S        2.5150530       -2.3681090        2.5763750
O        1.5161130       -1.8638460        3.5517460
O        2.0606840       -3.5164950        1.7469190
C        3.9229160       -2.9535790        3.5355330
H        4.3083520       -2.1193810        4.1379280
H        3.5722290       -3.7671890        4.1864780
H        4.6927460       -3.3197230        2.8424600
H        2.3794380       -1.9921090       -0.2888830
Br        1.3249680       -2.0393320       -2.7483970
Ni       -2.2223520       -0.2432450        0.1142330
P       -3.9910680        0.5760110        1.1093940
C       -5.1433430        1.5106320        0.0136280
H       -5.5502850        0.8255380       -0.7467770
H       -5.9741710        1.9567740        0.5847950
H       -4.5771080        2.3026000       -0.4973900
C       -3.6273420        1.8103540        2.4326680
H       -4.5507110        2.1969710        2.8949770
H       -3.0082570        1.3309480        3.2078030
H       -3.0561680        2.6403030        1.9942760
C       -5.1606060       -0.5408260        2.0024010
H       -5.9301880        0.0356570        2.5420030
H       -5.6537160       -1.2132070        1.2859490
H       -4.5980380       -1.1544800        2.7238460
P       -2.6482480       -2.2043620       -0.7524110
C       -4.2735720       -3.0241620       -0.4383750
H       -5.0876020       -2.3418390       -0.7281660
H       -4.3672070       -3.9605740       -1.0130520
H       -4.3712730       -3.2492200        0.6348940
C       -2.6415040       -2.0974350       -2.5936720
H       -3.3284710       -1.2991910       -2.9165240
H       -1.6173430       -1.8525060       -2.9187680
H       -2.9511950       -3.0516050       -3.0521580
C       -1.4829060       -3.6053400       -0.4708700
H       -1.8598430       -4.5254470       -0.9478030
H       -0.5084370       -3.3452960       -0.9136120
H       -1.3577850       -3.7863690        0.6082570
74
TS-SN2-B-trans-10.log
C        3.1062540       -0.6470940       -0.8913760
C        1.7196350       -0.1200110       -0.6166430
C        3.5823580       -0.0808260        0.3779860
H        3.1784400       -1.7406630       -0.9120510
H        3.5834500       -0.2242840       -1.7815240
H        1.4871140        0.8921240       -0.9554950
O        5.5890480       -0.9111820        0.5570130
S        6.1769740       -1.5998790       -0.6694900
O        5.5108230       -2.8939350       -0.9663650
O        6.3046880       -0.6832660       -1.8340760
C        7.8535960       -1.9957680       -0.1434990
H        8.3556940       -2.5068530       -0.9773940
H        8.3765760       -1.0620340        0.1051040
H        7.7992440       -2.6546850        0.7340530
C        0.7848160       -0.8307200        0.1100800
H        1.0452920       -1.8292710        0.4765120
C       -0.5045550       -0.4128070        0.4321790
C       -1.5310410       -1.1152750        1.0957200
O       -2.7030310       -0.6674980        1.2327480
O       -1.1936730       -2.3185330        1.5811650
C       -2.2285920       -3.1203060        2.1893900
H       -3.1409840       -3.0580090        1.5767180
H       -1.8412500       -4.1479040        2.1378730
C       -2.4972470       -2.7068020        3.6240090
H       -2.9007450       -1.6842680        3.6670240
H       -3.2334920       -3.3919740        4.0748540
H       -1.5731530       -2.7499770        4.2224860
F       -0.9072990        0.8385870       -0.0210290
Ni       -3.3535150        0.7832160       -0.0298700
F       -3.4130320        2.5177630       -0.7141410
P       -5.5915130        0.6154800        0.5794820
P       -3.2337040       -0.3485920       -2.0494930
C       -6.4321690       -0.9953540        0.3659130
H       -7.4873500       -0.9377670        0.6782910
H       -6.3800600       -1.2939910       -0.6920760
H       -5.9110020       -1.7521980        0.9722380
C       -6.5772550        1.8247690       -0.3743110
H       -7.5861510        1.9584780        0.0466780
H       -6.0221040        2.7741410       -0.3656220
H       -6.6551750        1.4821200       -1.4167890
C       -5.8777440        1.0586760        2.3332780
H       -5.3492610        0.3384900        2.9768140
H       -5.4627890        2.0623430        2.5154090
H       -6.9523510        1.0534730        2.5772560
C       -3.2178030       -2.1770070       -2.0232010
H       -4.1168450       -2.5351020       -1.4981140
H       -3.1955620       -2.5924110       -3.0435370
H       -2.3284460       -2.5177600       -1.4707640
C       -1.7324960        0.1431550       -2.9740270
H       -0.8396340       -0.2357200       -2.4555460
H       -1.7540420       -0.2413420       -4.0060920
H       -1.6926730        1.2431530       -2.9841830
C       -4.6147820        0.1264950       -3.1500010
H       -4.6712920        1.2255890       -3.1505900
H       -4.4596480       -0.2441370       -4.1755820
H       -5.5581230       -0.2762090       -2.7519330
H        3.3631370       -0.6738850        1.2676460
C        3.9433670        1.3630070        0.6090590
C        4.7276800        1.5595550        1.9225000
C        4.6566200        2.0218540       -0.5846510
H        2.9794540        1.8879440        0.7512530
C        5.0293010        3.0394430        2.1790840
H        5.6678600        0.9934030        1.8507600
H        4.1536060        1.1299370        2.7616420
C        4.9894180        3.4922080       -0.3047940
H        5.5688160        1.4436270       -0.8013980
H        4.0229610        1.9540370       -1.4841530
C        5.7797620        3.6636530        0.9970250
H        5.6152300        3.1453540        3.1079740
H        4.0823540        3.5885490        2.3378740
H        5.5507710        3.9148950       -1.1554870
H        4.0489540        4.0697820       -0.2307900
H        5.9803430        4.7319620        1.1872540
H        6.7633120        3.1688420        0.8921140
74
TS-SN2-B-trans-11.log
C        2.9789790       -0.6003870       -0.8105630
C        1.6479620        0.0613220       -0.5557220
C        3.5445490        0.0653400        0.3706760
H        2.9681830       -1.6915650       -0.7076530
H        3.4523150       -0.3183580       -1.7568420
H        1.4829960        1.0479310       -0.9949850
O        5.4989930       -0.8945220        0.5652740
S        5.9823310       -1.7417180       -0.6061290
O        5.2127310       -3.0043170       -0.7481720
O        6.1250350       -0.9557690       -1.8613050
C        7.6477690       -2.2110350       -0.1052920
H        8.0740080       -2.8376870       -0.9017670
H        8.2473740       -1.3002280        0.0290070
H        7.5848740       -2.7755420        0.8352320
C        0.6832100       -0.4922000        0.2623990
H        0.8762220       -1.4646960        0.7258900
C       -0.5624980        0.0702370        0.5545550
C       -1.6007710       -0.4937940        1.3202050
O       -2.7223400        0.0648890        1.5026840
O       -1.3273140       -1.6934980        1.8610820
C       -2.3617040       -2.3392560        2.6355130
H       -2.5690800       -1.7301300        3.5318050
H       -3.2826640       -2.3885980        2.0355460
C       -1.8547630       -3.7154710        3.0036630
H       -0.9253980       -3.6543720        3.5925150
H       -2.6127910       -4.2410890        3.6058050
H       -1.6563350       -4.3132220        2.0994370
F       -0.8540420        1.2838230       -0.0154390
Ni       -4.3071140       -0.3175270        0.3289760
F       -4.8659130       -2.0815370        0.6282310
P       -3.4233650       -0.8890120       -1.7509200
P       -4.8945430        1.9163610        0.0863680
C       -2.3953440        0.2430370       -2.7510700
H       -2.0468120       -0.2566070       -3.6692170
H       -2.9933400        1.1265940       -3.0217170
H       -1.5334190        0.5688120       -2.1523350
C       -4.8223950       -1.3574120       -2.8332560
H       -4.4696360       -1.7906340       -3.7827450
H       -5.4351210       -2.0933980       -2.2908720
H       -5.4381840       -0.4680160       -3.0371390
C       -2.4545760       -2.4296210       -1.5662200
H       -1.5027190       -2.2049830       -1.0630700
H       -3.0479050       -3.0988600       -0.9261360
H       -2.2562820       -2.9026240       -2.5410580
C       -3.4405680        2.9981220       -0.1504000
H       -2.9368620        2.7224480       -1.0877670
H       -3.7444680        4.0561780       -0.1894220
H       -2.7387730        2.8302460        0.6777320
C       -5.7704590        2.6387370        1.5238200
H       -5.1391320        2.5191580        2.4181390
H       -5.9825980        3.7078130        1.3620480
H       -6.7141830        2.0948070        1.6843740
C       -5.9741540        2.2752300       -1.3481570
H       -6.8994340        1.6844640       -1.2651990
H       -6.2243790        3.3472040       -1.3944650
H       -5.4505440        1.9832690       -2.2714520
H        3.3229890       -0.4091810        1.3283750
C        4.0166410        1.4942880        0.4257930
C        4.8830150        1.7701800        1.6718290
C        4.7072340        1.9695930       -0.8643390
H        3.1000250        2.1011020        0.5557550
C        5.2970200        3.2430450        1.7513190
H        5.7772740        1.1323490        1.6177290
H        4.3280610        1.4742020        2.5788500
C        5.1533960        3.4330510       -0.7625040
[truncated: 123,094 more chars]
